# Supplementary material for: Role of Nuclear-Receptor-Related 1 in the Synergistic Neuroprotective Effect of Umbilical Cord Blood and Erythropoietin Combination Therapy in Hypoxic Ischemic Encephalopathy
Source: Int J Mol Sci. 2022 Mar 7;23(5):2900. doi: 10.3390/ijms23052900 (PMC8911165; doi:10.3390/ijms23052900)
Supplement: Supplementary file 1 [file ijms-23-02900-s001.zip]

Archive with 2 entries (2 files):
- Supplementary Table S1..xlsx
- Supplementary Table S2..xlsx
