# Supplementary material for: Role of Nuclear-Receptor-Related 1 in the Synergistic Neuroprotective Effect of Umbilical Cord Blood and Erythropoietin Combination Therapy in Hypoxic Ischemic Encephalopathy
Source: Int J Mol Sci. 2022 Mar 7;23(5):2900. doi: 10.3390/ijms23052900 (PMC8911165; doi:10.3390/ijms23052900)
Supplement: Supplementary file 1 [file ijms-23-02900-s001.zip › Supplementary Table S1..xlsx]

## Sheet: HI_cluster_10
ProbeID	Gene_Symbol	clustY_group	sham	HIE	HIE+EPO	HIE+UCB	HIE+UCB+EPO
17532629	mt-Ts2	10	7.35234	5.76451	7.2423	7.15115	9.24571
17486351	Vmn2r46	3	3.93747	4.78807	4.00164	3.7274	4.3842
17277794	Gpr65	2	3.43208	6.05485	5.4481	4.18739	4.18085
17490624	Snord34	3	5.55812	5.67831	5.55812	4.84417	5.95011
17542062	Mir743	7	3.74997	4.18942	2.96199	4.31243	3.79936
17546109	Tlr7	1	4.82236	5.91616	5.29636	4.93408	4.87045
17325206	Adcy5	9	9.36137	7.4654	9.39448	9.36137	9.40749
17405541	Gpr149	9	6.20985	5.3707	6.73154	6.15734	6.25423
17410572	4933401H06Rik	8	3.54327	3.31376	3.81727	4.34174	3.93143
17409960	Gm4610	8	2.82868	2.42106	2.82868	3.47341	2.86942
17293484	Gm3604	10	2.80176	2.24963	2.96809	3.31412	3.18807
17494651	Gm8979	2	4.73292	5.88491	5.69786	5.1213	4.77189
17471541	Clec7a	2	3.40701	6.11783	5.80765	3.3181	3.44493
17333938	Zfp52	3	4.49146	4.85876	4.49146	3.85361	4.5286
17535558	Bgn	2	7.47555	8.5418	8.39539	7.56653	7.85621
17518962	Anxa2	2	5.35941	6.20497	5.97506	4.9868	5.39421
17232910	Mir3473b	3	3.32883	3.32883	3.10212	2.23077	4.06659
17256784	Tmem106a	2	4.15341	5.36395	5.02729	4.03828	4.53272
17266967	Ccl3	2	5.01577	6.7136	6.14992	4.51418	5.04538
17340646	Tagap1	1	4.27505	5.20782	3.76253	3.624	4.30076
17277635	Gm8300	6	4.34239	4.32686	3.765	4.36522	5.07504
17350982	Cd74	2	5.31258	6.71324	6.17281	5.45508	5.68519
17364111	Ch25h	1	4.99344	6.39771	5.47001	5.11345	5.01794
17395189	Gm14393	6	4.71353	4.33455	4.71353	4.71353	5.44579
17383892	Lcn2	2	4.76322	9.61412	8.59166	4.67625	4.78666
17351364	Oacyl	4	4.32446	4.32821	5.52067	4.34718	4.34718
17293945	Zfp953	2	2.61609	4.37622	4.28869	3.98624	3.34535
17462729	Clec4a1	1	3.41026	4.37297	3.43208	3.29382	3.43208
17531705	Ccrl2	1	4.23016	5.43466	4.60986	4.60099	4.60099
17300243	Traj2	9	3.42862	2.35452	3.57651	2.94919	3.44823
17234339	Adora2a	9	8.42126	5.10474	8.46189	8.42126	8.43887
17219397	Cd48	2	4.04625	5.08114	4.41412	4.36314	4.06379
17280479	Gm25865	10	8.37721	7.3982	8.01239	8.26495	8.74618
17514340	Gm10718	6	7.166	6.77882	6.38078	5.87832	8.28699
17227536	Ptprc	2	5.24576	7.01282	6.41048	5.30499	5.26093
17287827	Tgfbi	2	5.87735	6.85969	6.59109	5.80056	5.89088
17330850	Gm22576	1	6.23914	7.0708	5.99573	6.05378	6.2519
17423577	Atp6v0d2	2	3.17847	6.56678	6.49468	3.32883	3.19108
17216868	Mir128-1	1	6.69352	7.53873	5.75069	6.49199	6.7059
17477322	Klk1b26	7	4.48635	3.99519	3.05996	4.06104	4.49813
17397740	Mab21l1	1	4.67788	6.55795	4.98598	4.63737	5.042
17217399	Chil1	2	5.48719	7.26515	6.21731	5.24875	5.49846
17494172	Olfr605	1	3.43733	4.33955	3.14942	3.6091	3.44737
17540154	Cybb	2	4.89683	8.19666	6.87599	4.90641	4.90609
17300235	Traj6	10	5.64268	5.1993	5.75099	5.74872	6.35791
17318815	Apol11b	4	2.56711	2.35123	3.46434	2.4088	2.92835
17222318	Rpl12-ps1	9	4.23658	2.86952	3.7226	4.03502	4.2432
17380392	Gm14444	2	4.93361	5.88348	5.35239	4.84702	4.94005
17458544	C530044C16Rik	2	5.09802	5.99561	5.40103	4.90116	5.10388
17473695	Gm6909	3	3.6832	4.45664	4.04792	3.20934	4.04074
17241240	H2afy2	10	5.29398	4.63733	5.24029	5.29398	6.00565
17537081	Tlr13	2	5.04211	6.57513	5.86064	5.07167	5.04545
17285140	Gm26601	1	4.80055	5.31522	4.26491	4.89247	4.80321
17486367	Vmn2r46	3	3.93747	4.78807	4.00164	3.7274	4.3842
17400568	Rnu1b6	4	8.40774	8.18492	8.93299	7.48388	7.27837
17400588	Rnu1b6	4	8.40774	8.18492	8.93299	7.48388	7.27837
17308712	Gm24876	7	4.33665	4.36356	3.30747	4.38072	4.33665
17309152	Gm22347	8	2.82868	2.52693	2.82868	3.53095	2.82868
17547178	Gm21797	10	3.64293	2.91367	3.58153	4.27434	3.64293
17299838	Trav15d-1-dv6d-1	1	3.22327	4.11887	2.76827	3.43216	3.22327
17441037	Oasl2	2	4.32582	5.87773	5.30191	4.46039	4.68026
17542133	n-R5s7	6	2.89015	3.10705	2.8306	3.03422	4.00784
17226149	9330185C12Rik	10	3.31502	2.84465	3.38233	3.38233	4.02075
17498876	Gm22565	9	4.87247	4.28745	5.36295	4.87821	5.22437
17435451	1500035N22Rik	10	7.53348	6.8015	7.89244	8.14271	7.8853
17423505	Gm23975	10	5.1029	4.66579	5.40415	5.30138	5.80776
17290823	Yae1d1	1	6.24428	7.24111	5.94609	6.24428	6.24428
17403205	Gbp5	1	4.09297	5.35073	4.48805	4.44367	4.44367
17398266	Mir16-2	1	4.30557	4.93829	3.88873	4.14216	4.30557
17446490	Gm10471	1	2.46192	3.58823	2.83955	2.81622	2.81106
17486418	Vmn2r51	1	2.33247	3.47043	2.23661	2.41259	2.33247
17449488	Adamts3	9	7.21925	6.15565	7.17822	7.34724	7.21925
17357930	Olfr1487	2	4.31539	5.87651	5.69055	4.99824	5.41044
17230078	Mnda	2	3.75718	5.87721	4.86218	3.60949	4.10013
17409663	Gpr88	9	9.67597	7.54052	9.67597	9.74835	9.67597
17408063	Rnu1b6	4	8.40774	8.18492	8.93299	7.48388	7.27837
17387426	Gm13710	1	3.46313	4.56242	3.40103	3.46313	3.46313
17362953	Ms4a7	2	3.7003	5.33867	4.95247	3.90417	4.03642
17395368	LOC102641310	1	3.72914	4.58639	3.43145	4.36418	4.06484
17541053	Rhox4f	10	3.22268	3.18257	3.77579	4.12835	4.30905
17239638	Pde7b	9	9.72993	8.457	9.72993	9.76997	9.72993
17263154	Olfr331	3	3.30483	2.97752	3.56469	2.62588	3.98814
17506510	Snord68	3	8.59266	8.41714	8.55436	7.66019	8.92424
17449445	Gm11115	1	1.58085	2.95412	1.70648	1.92205	1.90846
17353747	Cd14	2	4.38752	6.49565	5.93239	5.06222	5.06158
17508984	Gm23531	6	3.2953	3.20088	3.04515	3.20088	4.37519
17387517	Serping1	2	5.22136	7.27412	6.55937	4.87804	5.54646
17224180	Igfbp5	2	8.47153	9.78582	9.15534	8.86297	8.7951
17357475	Gm10143	10	4.72348	4.38218	4.83894	5.0318	5.39042
17385374	Nr4a2	6	7.7659	7.13193	7.45475	8.06286	8.82975
17519257	Gm23567	10	4.64232	4.07434	4.88983	4.76702	5.30764
17532647	mt-Ts1	10	7.65841	6.84473	7.53291	7.31511	7.9751
17463795	Gm22892	10	7.18367	6.47258	7.00974	7.19486	7.49943
17270615	Gm22743	4	2.67143	3.21805	4.23244	2.93368	2.98626
17514424	Casp1	2	4.16911	5.28453	4.62674	4.16383	4.48145
17247336	Ikzf1	2	3.86963	5.0169	4.52844	4.52844	4.52844
17400579	Rnu1b1	4	8.40774	8.18492	8.93299	7.48388	7.27837
17427104	Ifnab	1	3.37719	4.27516	3.34868	3.18912	3.68618
17247039	Aebp1	2	6.61773	7.43152	7.43762	6.31851	6.9267
17414406	Gm26400	10	2.61008	2.2211	3.06296	2.61008	3.26157
17361805	Neat1	2	6.42848	7.61289	7.33608	6.55583	6.7346
17421390	Gm13238	3	3.30926	3.32826	3.14019	2.59893	3.95905
17284498	Ighv10-1	10	2.16444	1.7202	2.38835	2.2789	2.8107
17283641	Serpina1e	1	4.10013	5.14175	4.40088	4.40088	4.40088
17276983	n-R5s62	6	4.09091	4.2305	3.54695	4.2305	4.73501
17376270	Snord110	3	9.62165	9.83289	9.66047	9.04014	10.2636
17408897	Chil3	1	3.51624	4.78786	3.51624	3.42618	3.51624
17240665	Gm26016	1	3.51624	4.42842	3.3765	3.59636	3.8133
17315606	Pde1b	9	9.6396	8.28157	9.73303	9.6396	9.6396
17367574	Gm25544	1	3.70821	4.47951	3.50442	3.39886	3.70821
17223283	Satb2	7	8.73609	8.79635	7.79425	9.11262	9.03157
17538702	Gm22248	1	2.08764	3.06203	2.08764	1.95859	2.08764
17349549	Mir1949	2	3.46351	4.46958	4.12614	3.90459	4.10013
17491515	Gm25121	6	2.4136	1.95859	2.1976	3.4105	3.99439
17416687	Gm12737	1	3.83256	4.71815	3.83256	3.61964	3.83256
17439367	Cxcl13	1	5.47276	6.4024	5.56125	5.28088	5.47276
17247927	n-R5s68	9	4.88832	4.45176	5.69764	5.31405	4.88832
17408038	Rnu1b1	4	8.40774	8.18492	8.93299	7.48388	7.27837
17348681	Gm15485	3	3.19753	4.0905	3.19753	2.71101	3.19753
17327426	Gm23692	3	5.58862	6.20323	5.68768	5.17202	5.58862
17446440	Gm21671	3	4.51589	5.03378	4.51589	3.98988	4.51589
17468271	Gm23014	3	3.04856	3.64737	3.04856	2.40099	3.04856
17215178	Prss56	10	5.97288	5.23513	5.89528	5.97288	6.26067
17400813	Notch2	2	7.00666	7.68842	7.29653	6.46746	7.00666
17539658	Arhgap6	4	6.35416	5.73716	6.85116	5.91032	6.35416
17467540	Igkv6-20	3	4.56441	4.58859	4.38364	3.39893	4.56441
17262209	Gm5431	2	3.43955	4.44148	4.01626	2.91788	3.43955
17350914	Gm23576	2	3.32883	4.09177	3.83652	2.71892	3.32883
17497713	Ifitm2	3	4.93725	5.50488	5.45334	4.29941	4.93725
17357671	Ms4a6c	2	4.10013	6.76449	5.21282	3.74569	4.10013
17432770	Gm13157	4	4.10013	3.93313	4.95205	3.27158	4.10013
17270354	Gfap	2	8.1278	9.27	9.73824	7.55292	8.1278
17358832	Ifit1	2	5.13425	6.22513	5.8091	4.96675	5.13233
17471445	Klrb1	10	5.30456	4.27258	4.92122	5.5428	5.30036
17212750	Stat1	2	6.5759	7.33457	6.73488	6.32432	6.5714
17435577	LOC102638085	10	2.78824	2.71892	3.38732	3.06585	3.8258
17462437	Usp18	1	4.64068	5.71346	4.96209	4.8126	4.92521
17326702	Mirlet7c-1	1	4.02778	5.15584	4.28935	4.28935	4.31167
17340389	4930480K15Rik	1	5.48072	6.36406	5.48072	5.18365	5.47207
17525718	Olfr1537	1	3.23216	4.02725	2.92352	3.35957	3.22301
17286587	Ly86	1	6.99808	8.59269	7.28806	6.622	6.98814
17290603	Actn2	9	7.40026	5.34672	7.40026	7.51595	7.38877
17221014	Cd34	1	7.20404	8.01258	6.80483	7.46604	7.19203
17515238	AB124611	2	5.04067	6.16734	6.06196	5.3402	5.32215
17396792	4930419G24Rik	1	2.95118	4.17368	2.81627	3.29478	2.93697
17305929	Olfr724	3	4.30323	4.47357	4.86462	2.94424	4.28785
17333133	Pde10a	9	9.21319	6.54721	9.19675	9.34216	9.19675
17248809	Havcr2	2	4.26752	5.28572	4.85407	4.57644	4.2499
17330099	Parp14	1	5.07052	6.03315	5.34424	4.96926	5.05264
17379873	1500012F01Rik	3	6.76565	6.46011	6.92959	5.84454	7.04457
17428303	Skint6	6	1.97865	3.01294	2.0389	2.413	2.99929
17431174	Cd52	1	4.0575	6.06828	4.85384	4.67741	4.67741
17211423	Khdc1c	1	4.56134	6.02824	4.66737	4.83894	4.83894
17394772	Gm24561	2	1.70982	2.78382	3.27137	2.38317	1.98715
17400013	Gm9116	10	5.19355	4.71353	5.19355	5.34414	5.81332
17271209	Rgs9	9	9.45029	7.44391	9.42418	9.45029	9.42418
17300225	Traj12	6	4.40096	4.17963	3.99498	4.78533	5.01686
17229767	Ly9	1	5.20849	6.29017	5.46026	5.32223	5.18123
17492431	Anpep	2	6.20326	7.24289	7.10386	5.96296	6.17589
17447544	Wfs1	9	8.62062	7.58267	8.60849	8.51265	8.59242
17343976	C4a	6	3.84367	3.84367	3.41469	3.77288	4.45849
17337580	Olfr111	2	2.56141	5.00218	3.80529	3.70355	2.52468
17256959	Grn	2	8.46973	9.45726	8.94652	8.37497	8.43292
17514910	Olfr830	9	3.72542	2.87666	4.2858	4.04698	3.99821
17337118	H2-Q5	2	3.75244	4.60423	3.93438	3.46878	3.75244
17363407	Anxa1	2	5.38219	7.26457	6.92006	5.14387	5.3434
17337120	H2-Q5	2	5.89259	7.48253	6.29981	5.88481	6.01305
17546287	Kdm5d	10	6.71351	3.00229	3.59092	7.02006	6.67415
17289527	Cd180	2	4.73956	6.19486	5.73724	5.06222	4.69997
17351625	Gm24845	1	4.42759	5.78978	4.45952	4.45952	4.38797
17512379	Mir328	10	5.06222	4.39648	5.50488	4.9678	5.6745
17288780	Mctp1	9	9.01567	7.86343	8.97046	9.19969	8.97046
17398018	Gm23500	2	3.11176	4.43601	3.56303	3.5324	3.06653
17279404	Pld4	1	6.33986	7.34958	6.54341	6.0425	6.29253
17337796	Pla2g7	2	8.14465	9.21253	8.85632	8.33811	8.41263
17333651	Zfp97	8	2.50203	2.46425	2.07306	3.46829	2.44893
17460385	Tgfa	9	6.76608	5.87471	6.77264	6.98938	6.71258
17512666	Smpd3	9	8.37187	7.22633	8.25097	8.26153	8.31835
17228544	Soat1	2	7.8226	8.69144	8.29716	7.50806	7.7684
17280292	Gm9312	3	5.18296	5.34495	5.18597	4.33988	5.12807
17517947	Hexa	2	8.12872	8.98101	8.64135	7.7993	8.07184
17508850	Msr1	2	3.57394	5.56667	5.09268	3.23827	3.51538
17548313	Gm42035	7	7.55772	6.94551	5.05536	7.45122	7.95702
17548303	Gm12891	2	3.02598	3.95767	4.12471	3.40952	2.96331
17548644	Gm42035	7	7.55772	6.94551	5.05536	7.45122	7.95702
17491193	Saa3	2	4.38364	6.43059	6.30994	5.03086	4.64967
17225811	Gm23181	3	5.65886	6.8046	5.52715	4.7314	5.59244
17219986	Gm24919	10	3.88411	2.95352	3.69581	4.21541	3.8176
17375373	B2m	2	9.37893	11.0674	10.088	9.21081	9.31172
17383366	Gm13371	1	4.60002	5.28763	4.14009	4.52946	4.86474
17366244	LOC100041057	2	3.27289	4.32607	4.03804	3.36551	3.53701
17403268	Gbp2	3	5.4249	5.92116	6.12623	4.59246	5.3551
17457911	Gm25108	3	5.27075	5.45775	5.01178	4.34388	5.19954
17293348	Ctla2b	2	3.79007	4.57132	4.45216	3.36473	3.71602
17282216	Zfp36l1	2	7.69494	8.42924	8.05668	7.40636	7.62065
17300303	Rem2	9	6.58073	5.1356	6.45204	6.49312	6.50568
17403224	Gbp7	2	5.89293	6.70584	6.08955	5.56939	5.81629
17283871	Bcl11b	9	8.6785	7.46576	8.55035	8.61819	8.60124
17243113	Lingo3	9	7.75545	6.60474	7.8301	7.64744	7.67747
17514495	Mmp12	2	4.15967	6.6926	6.366	4.10013	4.4218
17492661	Iqgap1	2	6.26062	7.3928	6.9198	6.27307	6.17901
17431607	C1qb	2	7.67007	8.88578	8.17943	7.30506	7.58653
17299983	Trav7-3	2	4.29025	5.30404	4.88832	4.88832	4.88832
17425301	Abca1	2	7.47319	9.30836	8.68026	7.46113	7.38402
17351426	Gnal	9	9.24913	7.7871	9.15281	9.15281	9.15921
17468551	Anxa4	2	4.849	6.41484	5.87345	5.00836	5.10835
17219110	Rxrg	9	7.24799	4.73632	7.10949	7.17482	7.15559
17366876	Gm25753	3	4.25434	5.16226	4.6268	3.67512	4.51277
17422933	Vmn2r123	1	2.75635	3.92631	2.71862	3.15442	2.65901
17293517	6720489N17Rik	1	4.73185	5.72459	4.86429	4.4305	4.63347
17319226	Kcnj4	10	7.65	6.90526	7.39267	7.69741	7.90631
17537241	4933403O08Rik	4	3.90677	3.27533	4.79911	3.76813	3.80234
17459297	Igkv1-132	2	2.32383	3.14308	2.92722	1.98164	2.21874
17453160	Gusb	2	6.30155	7.66586	7.2717	6.35441	6.1939
17279324	Inf2	10	7.35931	6.58445	7.28316	7.40939	7.61397
17414045	Plppr1	9	8.43965	7.53145	8.50158	8.59873	8.33146
17376780	Gm14209	1	4.84332	5.67172	4.84332	4.45139	4.73501
17272785	Lgals3bp	2	6.31542	7.69267	7.1347	6.12913	6.20508
17306816	Tgm1	2	5.39762	6.57151	6.1767	5.48753	5.28572
17546212	G530011O06Rik	1	5.69511	6.41292	5.69511	5.30691	5.58047
17228790	Gpr52	9	8.55111	6.76184	8.61444	8.72267	8.43634
17408960	Cd53	2	6.89976	8.33583	7.58682	6.89629	6.78212
17516194	Vwa5a	2	6.68325	7.59389	7.25918	6.94983	6.56525
17372644	Slc43a3	2	5.49721	7.06851	6.14992	5.06806	5.37862
17244533	Gm10754	9	8.03775	5.0383	7.95075	8.08888	7.91876
17278846	Mir487b	3	4.5719	4.38735	4.38735	3.37376	4.45289
17477288	Klk1b7-ps	4	3.05875	3.05875	3.94421	3.04301	2.93877
17438020	Gm23661	6	2.80113	2.23077	2.32296	2.60465	3.3898
17408024	Fcgr1	1	6.13503	7.50447	6.54542	6.24512	6.01395
17278698	Mir3070a	1	4.3025	4.89813	3.85926	4.11282	4.17987
17499538	Gm25278	2	6.41043	7.30831	6.63175	6.69415	6.28696
17312829	Lgals1	2	6.32839	7.76295	7.24934	5.84663	6.57906
17520233	Ctsh	1	6.1391	7.32878	6.60886	6.24428	6.01272
17367055	Vim	2	8.27825	10.7203	10.0248	8.1055	8.14694
17391834	Siglec1	2	4.62335	5.71471	4.93612	4.27513	4.48902
17292677	Drd1	9	7.89644	5.43735	7.75894	7.83215	7.75894
17231774	Nmbr	9	6.15573	5.06222	6.11291	5.94098	6.01766
17287325	S1pr3	2	5.28665	7.28048	6.53745	5.5425	5.53537
17532653	mt-Tp	6	6.39149	5.75949	6.32927	6.22036	7.37997
17535545	Zfp92	9	4.26716	3.36435	4.43507	3.77938	4.12326
17222527	Tbc1d8	9	7.55394	6.53618	7.42296	7.42296	7.40857
17455936	Dlx6	9	6.60893	5.49984	6.7411	6.54339	6.46159
17536364	Msn	2	7.15591	8.39115	8.16667	7.39119	7.00797
17385422	Acvr1c	9	6.52682	5.5018	6.37866	6.37866	6.37866
17445715	Cd36	4	4.64856	5.48459	6.03612	4.58942	4.50016
17329009	Iglc3	9	5.41007	4.62048	5.66698	5.37703	5.26153
17260761	Plek	2	6.59473	8.10035	7.49116	6.56694	6.44196
17240401	Gpr6	9	7.47007	6.10782	7.30432	7.31349	7.31349
17517073	Drd2	9	8.67635	5.54059	8.42524	8.4858	8.51948
17239136	Gm25410	3	5.1454	5.56643	4.90889	4.56455	4.9883
17514789	Gpr83	9	7.66397	6.58541	7.73614	7.50311	7.50311
17297537	Plau	2	5.24825	6.23943	5.7576	5.3591	5.08736
17547719	Ahnak2	2	4.53224	5.39587	5.24697	4.6888	4.36936
17529218	Htr1b	9	7.67866	6.52394	7.51577	7.51577	7.51577
17411147	Ifi44	1	5.00885	6.81947	5.45016	5.08268	5.25302
17450142	Hpse	1	5.0039	6.65737	5.63308	4.98853	4.83894
17480018	Ctsc	2	5.94913	7.43093	6.74771	6.05588	5.78211
17350925	Iigp1	2	3.56458	5.71172	4.83788	4.1451	4.1451
17486549	Vmn2r55	3	5.43372	6.11328	5.38384	4.8566	5.26416
17364280	Myof	2	5.28572	6.64309	6.23336	5.17178	5.11447
17404816	Gm11549	7	6.90456	6.94546	6.02815	7.17686	7.14819
17423507	Gm23384	1	2.5068	3.24987	2.11061	2.4136	2.33348
17398321	Gm24544	3	4.49571	4.79537	4.56262	3.44582	4.31973
17432729	Gm21411	1	1.95859	2.94747	1.95859	2.11064	1.78159
17532645	mt-Ty	6	7.14278	6.27869	6.99751	6.57127	8.13097
17278364	Tcl1b5	1	3.8487	4.47994	3.30839	3.80819	3.67027
17423030	Penk	9	11.259	8.42546	11.2201	11.0799	11.0799
17507938	Gm22447	3	7.05103	7.80508	7.11056	6.39589	6.87182
17381509	5031426D15Rik	1	6.03131	6.59748	5.43801	5.65586	5.84948
17301968	Lcp1	2	6.30038	7.51741	7.23475	6.27005	6.11797
17431619	C1qa	2	7.19308	8.20302	7.50093	7.00088	7.0094
17228958	Gm5705	1	3.88402	5.13759	4.06339	3.55608	4.12637
17470060	Rassf4	2	5.3896	6.65292	5.92423	5.64838	5.20211
17476364	Tyrobp	2	5.9751	7.10838	6.46263	5.29104	5.78243
17243631	Gm24226	1	2.068	2.8373	1.86379	1.7453	1.87166
17352862	Aqp4	2	9.37105	10.2515	9.93873	9.13519	9.17439
17278838	Mir376b	1	4.90289	5.69981	4.96796	4.63674	4.70326
17295177	Sv2c	9	7.86282	6.64888	7.97748	7.7319	7.66295
17281299	Nkx2-1	9	5.05418	3.93777	5.20979	4.8529	4.8529
17541067	Rhox2g	8	3.71136	3.23421	3.37296	4.66169	3.50854
17542961	Gm22843	1	3.07182	3.9667	2.71892	2.96288	2.8672
17396260	Cp	2	6.39589	8.16507	7.45338	6.28814	6.18967
17514515	Mmp3	4	3.62601	4.03297	4.56315	3.51624	3.41924
17546834	Ddx3y	10	9.0702	4.6942	5.14139	9.09076	8.86277
17491501	Snhg14	1	2.14477	3.84483	2.15622	1.9659	2.71938
17366352	LOC102633783	1	4.32837	5.44833	4.74116	4.61758	4.56703
17456772	Strip2	9	7.86502	6.58835	7.66918	7.70889	7.65286
17345057	E130008D07Rik	9	5.62083	4.62852	5.66289	5.48646	5.40443
17282343	Adam4	2	3.65414	4.47566	3.99786	3.51094	3.43579
17326510	Pros1	2	6.14327	7.02826	6.45587	5.92144	5.92366
17402155	Cnn3	2	9.04587	10.062	9.69076	8.86078	8.82603
17303609	Rarb	9	7.72124	5.71219	7.8655	7.5599	7.50115
17359160	Plce1	2	6.48662	7.26643	7.34799	6.39524	6.2636
17219418	Cd84	2	4.69167	6.60061	5.62083	4.54883	4.46764
17312759	Cyth4	2	6.60682	7.52379	7.1348	6.56298	6.38029
17230045	Ifi204	2	2.23077	4.83501	4.29535	2.35058	2.0035
17398565	Gm6525	1	5.06712	5.86238	4.90996	4.91907	4.83894
17360863	E330013P04Rik	1	4.03626	5.20576	4.12551	4.12551	3.80509
17407238	Gm24608	1	3.69561	4.34518	3.61447	3.2961	3.45891
17543918	Mir384	1	3.91701	4.58859	3.85256	3.45219	3.67925
17402412	Ndst4	9	6.5708	4.89711	6.92077	6.32916	6.32916
17309041	Dach1	9	7.51901	5.98301	7.75407	7.41773	7.27577
17411319	Snord45b	2	4.20181	4.86666	4.3454	3.74474	3.95762
17462492	A2m	2	5.05363	7.78857	7.04327	5.50451	5.28909
17470084	Gm22882	1	5.6314	6.44165	5.65654	5.65654	5.38572
17420874	Padi2	2	6.40953	7.56551	6.87201	6.14999	6.16359
17295278	Hexb	2	9.42024	10.2394	9.83232	9.34125	9.17245
17426942	Gm25811	9	5.24275	4.21402	5.03008	5.03008	4.99473
17288654	Erap1	2	5.99109	6.84719	6.55778	5.97303	5.74238
17294934	Thbs4	1	5.89323	7.31296	6.11202	5.9397	5.64363
17532485	Tmem158	9	8.12404	6.8118	7.87042	7.87042	7.87042
17463268	Ano2	9	6.5517	5.2776	6.29293	6.29293	6.29293
17406233	Npy2r	4	6.12479	5.47736	6.70572	5.7414	5.86443
17474797	Vmn1r157	4	3.93221	3.46107	4.77167	3.05376	3.66893
17330337	Maats1	1	4.69594	5.46776	4.82029	4.58859	4.43183
17302537	Gm22021	9	5.43675	4.43664	5.17028	5.17028	5.17028
17520353	Plscr4	2	4.423	5.08636	4.62309	3.9388	4.15635
17545259	Gm15092	8	3.20791	2.63666	3.12853	3.8663	2.9382
17513974	n-R5s127	6	6.94286	6.28311	6.55767	6.08764	7.17667
17276302	Prkch	9	6.86415	5.97013	7.17754	6.68941	6.59283
17239611	Slc35d3	9	6.31888	5.44227	6.39321	6.49199	6.04729
17293028	Trpc7	9	6.26319	5.13978	6.17848	5.98711	5.98711
17465108	Fezf1	9	5.75685	4.71353	6.28829	5.47924	5.47924
17464706	Dlx5	9	7.74753	6.35931	7.55484	7.46156	7.46825
17238594	Cd63	2	7.49302	8.36147	8.24938	7.30795	7.21148
17331796	Gm22808	5	3.37356	4.04167	4.14308	3.93373	3.08961
17316780	Angpt1	1	6.08807	6.84144	6.32261	5.98029	5.80047
17246481	Vmn2r85	1	3.48859	4.01143	2.82868	3.48859	3.20002
17267482	Gm22883	1	4.2499	4.99363	4.2499	4.2499	3.96051
17411201	Nexn	9	7.38881	5.82709	7.5642	7.50272	7.09838
17235292	Rps15	9	4.85539	3.79938	5.16775	4.82027	4.56441
17532635	mt-Tt	6	6.40953	4.75361	5.89744	5.80297	7.91922
17514328	Gm11168	6	5.85804	5.40425	5.16741	5.04573	6.83189
17545017	Irs4	4	5.311	4.68566	6.1113	4.74503	5.01341
17429285	Olfr1333	3	4.56753	4.62269	4.28235	3.41232	4.26487
17448168	Gm23708	3	2.71343	3.18902	2.62421	2.05694	2.4088
17265540	Gm23311	1	3.1338	3.61624	2.63239	2.47699	2.82343
17448166	Gm23331	2	6.17693	7.18817	7.0153	6.81991	6.74103
17329063	Klhl6	1	5.20244	6.09923	5.20244	5.13788	4.88897
17366738	Gm26073	4	2.39454	2.12762	3.24149	2.26853	2.07572
17367856	Gm22572	9	4.34024	3.26606	4.02075	4.02075	4.02075
17491691	Ube2nl	2	3.84396	5.39608	4.74788	3.77241	3.5186
17343918	C4b	2	5.4963	8.20937	6.80592	5.75614	5.16746
17283659	Serpina9	9	6.02923	4.13491	5.70008	5.70008	5.70008
17316392	Hrsp12	1	8.61562	9.33811	9.02678	8.78537	8.28636
17326318	Abi3bp	9	7.34867	5.38572	7.01927	7.05893	7.01927
17263011	Glra1	2	5.6845	7.03584	6.43151	5.09296	5.35405
17364114	Lipa	2	7.65204	8.44877	8.1755	7.42465	7.32152
17477331	Klk1b27	9	3.57441	2.8045	3.75852	3.93177	3.24325
17495790	Crym	9	8.13141	6.96237	7.81805	7.79449	7.79138
17449084	Igfbp7	2	7.51981	8.61192	8.06506	7.33417	7.17816
17225224	Ecel1	9	6.79313	5.82984	7.24697	6.55177	6.44991
17544687	Mir1970	3	6.12463	6.12458	5.66628	5.118	5.78007
17220110	Itpkb	2	7.07282	7.76842	7.75197	6.72885	6.72675
17400599	Txnip	2	7.37378	8.33538	7.70604	6.94501	7.02763
17263535	Srebf1	1	6.57254	7.24672	6.57254	6.57254	6.22243
17309981	Fyb	2	4.13354	5.32533	4.76261	4.10604	3.78159
17479769	Adamtsl3	2	5.18979	5.98535	5.89744	4.94982	5.41982
17411338	Lhx8	9	5.90598	4.40382	5.93645	5.52661	5.55095
17537878	Bex4	9	5.76979	4.20468	5.61421	5.35653	5.40683
17347355	Eif2ak2	1	5.4574	6.21237	5.88969	5.4574	5.09153
17533234	Sytl5	9	7.31235	6.15321	7.42083	7.05103	6.94568
17245223	Lyz2	2	5.2518	9.355	8.79679	5.39407	4.87828
17346528	C3	2	4.39925	9.39909	8.01859	4.4441	4.02075
17230067	Mndal	4	2.8505	2.8505	3.65974	2.95777	2.47128
17262241	9930111J21Rik2	2	4.27976	5.34548	4.99742	3.89541	3.8939
17543785	Xist	2	3.79938	8.49925	8.18054	3.59106	3.41002
17398233	Smc4	2	5.89346	6.50209	6.36983	5.60498	5.50085
17439464	Anxa3	2	5.99983	7.21079	7.22706	6.07011	5.59979
17406456	Mab21l2	1	5.57806	6.2427	5.24825	4.88838	5.17695
17233669	Pcbd1	4	6.52226	6.54729	7.42154	5.45274	6.11892
17232881	Ppil6	1	6.10031	6.72073	6.10031	6.10031	5.69409
17395155	Ctsz	2	7.83259	9.17893	8.64237	8.07464	8.06112
17445238	Kl	5	6.33684	7.01356	6.97695	6.7286	5.9295
17417924	Rnu6-ps2	1	5.43285	6.03865	5.24825	5.24825	5.02507
17281291	E030019B13Rik	9	5.08331	4.00791	5.43846	4.5908	4.67456
17300027	Trav9-2	3	5.69715	6.16157	5.42306	5.05632	5.92559
17290263	Akr1c18	7	4.94827	5.30589	4.22195	5.73679	5.50848
17329525	Mir690	1	6.10883	6.61582	5.20985	5.56115	5.69359
17531315	Fbxw20	4	3.17246	2.92529	3.92835	3.17246	3.40064
17482764	Gm23614	1	3.84636	5.09932	3.68687	3.39364	3.42702
17543572	Il2rg	1	4.55597	5.19007	4.83894	4.55597	4.13549
17386130	Gm13601	7	6.22815	6.4784	5.02937	6.59712	5.80751
17242322	Gm9507	1	5.40392	6.02698	5.43294	5.37078	4.97944
17382357	Gm25518	5	2.63981	3.10788	3.08061	3.24007	2.21463
17277754	n-R5s65	10	4.59489	3.58143	3.93283	3.85496	4.82279
17432749	2610305D13Rik	1	3.92744	4.6734	4.08352	4.27014	3.4968
17284650	Ighv1-77	9	4.87108	3.80596	4.27032	4.53792	4.43991
17346018	Slc5a7	9	6.31979	5.48884	6.83313	6.10577	5.88831
17308808	Fam216b	1	6.00104	6.74918	6.10371	5.85321	5.56707
17395985	Zfhx4	2	6.67871	7.25469	7.3964	6.39884	6.24319
17546001	Glra2	9	8.46995	7.48388	8.68366	8.12623	8.02131
17505907	Dynlrb2	2	5.17028	5.70732	5.19307	4.67154	4.72109
17362973	Ms4a6d	2	4.4621	5.96043	5.6907	4.52844	4.0083
17273694	Pomc	4	5.22686	5.41125	9.66808	4.55795	4.77158
17415437	Gm12657	2	2.52315	2.8373	3.1913	2.02984	2.06758
17339013	Adgre1	1	5.77086	6.89122	6.24407	5.73969	5.315
17534051	Il13ra1	2	6.64404	7.19264	7.04624	6.14863	6.18771
17307017	Gzmf	8	3.51624	3.51624	3.52539	4.19283	3.05863
17489936	Gm21276	9	3.78735	2.7286	3.00518	2.85237	3.32883
17269911	Vat1	4	6.93211	6.91716	7.51727	6.59262	6.47142
17330795	Gm24651	8	3.45756	3.45756	3.60269	4.00819	2.99577
17304434	Itih3	2	6.63529	6.98055	7.44099	5.93513	6.17077
17527312	Chrna3	1	5.39665	5.9717	5.03339	5.04711	4.92923
17519345	Gm24141	3	4.82369	4.95832	4.70443	3.91271	4.35501
17333036	Rsph3a	4	5.84977	5.98654	6.40079	5.98654	5.37971
17357413	Gm6445	1	3.94968	5.32099	3.97127	4.34851	3.47938
17516170	Olfr904	8	2.80318	2.77639	2.79262	4.55247	2.33284
17487570	Vmn1r127	9	4.21233	3.61021	4.77849	5.03237	4.43938
17394795	Kcng1	9	7.07835	5.85738	6.61879	6.60597	6.60597
17469116	Trh	9	6.11207	4.98717	6.39589	5.63763	5.63763
17480513	Gm23479	7	3.20021	3.13443	1.87951	2.72075	2.72075
17372775	Olfr1025-ps1	9	3.8258	2.6807	2.94679	3.15192	3.34454
17548311	Gm3579	7	7.55772	6.94551	5.05536	7.45122	7.95702
17546737	Gm20820	9	2.60148	1.58605	1.99905	2.28665	2.11333
17548642	Gm3579	7	7.55772	6.94551	5.05536	7.45122	7.95702
17529557	Gm26135	3	7.98865	7.82661	7.71293	7.1607	8.19898
17529590	Gm26135	3	7.98865	7.82661	7.71293	7.1607	8.19898
17546797	Uty	10	7.96287	3.14199	3.1711	7.49124	7.47418
17315946	Dnajc21	1	7.42642	7.99313	7.42642	7.43437	6.93717
17401335	Slc16a1	1	8.17696	8.83358	8.28549	8.16608	7.68684
17360823	Slc18a2	4	5.38252	5.26698	5.96651	5.26698	4.88555
17455954	Tac1	9	8.72677	7.24421	8.69777	8.46499	8.22946
17519738	Cd109	2	4.38472	6.3848	5.36492	3.96738	3.88726
17338982	Vav1	1	5.35152	6.33708	5.3696	5.0943	4.84284
17212364	1500015O10Rik	1	5.49214	6.42777	5.93269	5.71093	4.98182
17342182	Baiap3	4	6.75183	6.42405	7.31581	5.97732	6.24059
17495839	Igsf6	2	5.41306	7.60738	6.55546	5.01567	4.90155
17455878	Peg10	9	7.63876	6.49457	7.49205	7.05903	7.12198
17457295	Gm23435	1	2.72227	3.31808	2.79292	2.50151	2.20343
17382139	Enkur	1	4.90584	5.62746	5.19067	4.76755	4.38553
17357810	Mpeg1	2	6.29098	9.16458	8.02632	5.51281	5.76977
17541158	Tmem255a	4	7.97044	7.70858	8.46334	7.1836	7.44785
17464549	Calcr	9	5.84795	4.89636	6.30111	5.59718	5.32365
17318083	Ly6a	4	6.7704	7.06187	7.46254	7.16224	6.24212
17464626	Pon3	1	5.04816	6.02483	5.52722	5.04816	4.51589
17366922	Mir669m-1	1	4.79489	5.37219	4.42849	5.10669	4.26029
17290211	Tcstv3	2	3.65766	4.13979	4.11402	2.97487	3.12179
17389144	Bbox1	2	5.26421	5.68631	5.53631	4.65477	4.72714
17465690	Gm22321	8	2.36932	1.72189	2.18395	2.78963	1.82064
17233226	Lilrb4a	2	3.77196	7.63019	7.51693	3.93825	3.22327
17290695	Gpr137b	2	6.14813	6.60363	6.9904	5.87493	5.59301
17231676	Gm9797	5	6.5397	6.80311	6.57586	7.02414	5.98424
17318950	Csf2rb2	4	4.18253	4.22988	4.98533	4.437	3.62321
17332956	Rnaset2b	5	8.89727	9.27335	9.40595	8.87531	8.33651
17546316	Eif2s3y	10	8.06999	3.83896	4.27117	7.89505	7.5088
17537839	Gprasp2	4	8.85659	8.88583	9.30866	8.47981	8.29306
17473087	Gm22578	1	6.64865	7.11276	6.38362	6.64608	6.08339
17288302	Rsl1	8	3.5707	3.71714	3.68947	4.21557	3.00377
17296427	Isl1	9	7.2038	5.56707	7.0621	6.66922	6.62862
17308928	Lect1	1	5.43324	6.24994	5.43324	5.43324	4.85486
17426447	Cdk5rap2	5	5.92785	6.47911	6.2498	5.89209	5.33672
17404796	Anxa5	2	8.001	9.07256	9.02943	8.02474	8.2263
17450937	4930522L14Rik	1	5.62872	6.28743	5.71781	5.42089	5.03469
17423525	Cpne3	5	6.62975	7.09373	6.89553	6.59527	6.0345
17548023	LOC102633627	2	7.29544	7.62041	7.93904	7.02759	6.69754
17466721	Gm26289	1	5.50699	5.81553	4.68292	5.29927	4.90723
17224577	Resp18	4	7.99949	7.74228	8.64244	7.00028	7.39051
17271201	Gm24149	3	5.29164	5.46673	5.04612	3.93825	4.68026
17231973	Ahi1	4	9.53777	9.61172	10.0604	8.85294	8.92582
17548850	Gm5637	2	7.83416	8.45835	8.23465	7.39228	7.22214
17445236	Gm24630	5	5.18461	5.77317	5.38841	5.20174	4.57195
17494214	Olfr68	9	2.8767	1.91318	2.23077	2.915	2.26351
17234210	Gm15397	1	3.93825	4.43831	3.9522	3.6266	3.32506
17405355	Tm4sf1	5	6.05083	6.63446	6.36877	6.00457	5.43624
17300181	Traj35	5	4.30498	4.79575	4.60332	4.37963	3.684
17514078	Agt	2	7.35234	7.94503	8.13681	6.74571	6.73031
17536420	Gpr165	4	8.09913	7.8063	8.51736	7.45931	7.47326
17535473	Pnma3	4	6.66377	6.66277	7.12596	6.50529	6.03581
17280179	3110053B16Rik	9	5.28101	4.16976	4.71032	4.82247	4.65093
17370209	Gsn	4	8.32647	8.32647	8.75425	8.29357	7.6934
17304406	Prkcd	4	6.82761	6.90959	7.35343	6.58412	6.19141
17270829	Gh	3	6.08706	6.93963	5.86846	4.86419	5.44653
17320854	LOC102634389	9	4.60436	3.49354	4.11866	4.11866	3.9638
17343552	Zfp955a	4	5.98795	5.70394	6.34913	6.03581	5.34678
17305034	Sncg	3	6.52072	6.43404	6.82353	5.30313	5.87847
17340720	Rnaset2a	5	8.89727	9.39724	9.43003	8.79606	8.25282
17461852	Slc6a11	2	9.78598	10.2193	10.1957	9.15028	9.14115
17440132	Gm22270	2	6.86365	7.26448	6.70733	5.95899	6.21862
17287464	Gm24195	9	4.93612	3.56038	4.29103	4.29103	4.29103
17223002	Dnah7a	1	3.97656	4.86651	3.59303	3.8573	3.33121
17545595	Sat1	5	8.09491	8.61699	8.21566	8.09491	7.4494
17244949	Glipr1	5	5.4106	5.89259	5.64483	5.38901	4.76494
17395300	Gm16357	5	3.04657	3.33807	3.36099	3.51624	2.40084
17540366	Gm25552	1	4.32181	5.24825	4.17356	4.02075	3.67346
17365571	Cfap43	5	4.55709	4.98008	4.71353	4.55709	3.90756
17305327	Gm3543	5	4.71353	5.41745	4.71353	5.38105	4.06271
17399812	S100a6	5	6.49968	7.22118	7.11853	6.47587	5.84871
17471127	Cd9	5	8.43488	9.0698	8.90672	8.47999	7.77879
17293103	Gkap1	4	6.62666	6.71532	6.98491	6.2533	5.96888
17378827	Lbp	2	6.4273	7.58191	7.38632	6.28246	5.76929
17227824	Gm23535	5	2.93877	3.38065	2.93877	2.93877	2.27641
17344686	Gm10499	1	4.73563	5.58062	4.73563	4.70249	4.06851
17503932	Mt3	4	8.7776	8.80377	9.13005	8.05291	8.09923
17352621	Rock1	5	8.29006	8.74259	8.5188	8.24986	7.60504
17278415	Ak7	5	5.84319	6.17601	6.07016	5.69714	5.15563
17493306	Gm22080	1	3.78195	4.82729	3.32883	3.32883	3.09439
17288079	Gm24588	4	6.55225	6.58354	6.90567	6.54955	5.84999
17535096	Gm26487	2	4.17737	5.09253	4.50721	3.52845	3.47128
17241510	Snord98	5	5.09633	5.53631	5.26973	5.09633	4.38842
17288309	Zfp455	9	3.70237	3.38925	4.43893	4.01549	4.25904
17514666	Ccdc82	5	6.29158	6.75362	6.64576	6.19941	5.57703
17310250	Capsl	5	6.04815	6.58208	6.331	5.69942	5.32873
17375083	Snap23	5	6.87509	7.35334	6.96135	6.84776	6.14585
17396238	Gm23330	9	4.20628	2.33063	2.28251	3.48083	3.47558
17535420	Gabrq	4	5.78592	5.04909	6.40042	4.90719	5.05355
17534673	Stk26	9	6.55472	5.41615	6.43612	6.42172	5.82224
17541528	Igsf1	4	6.33572	6.23972	6.87724	5.38222	5.59555
17311331	Trhr	4	6.31309	5.75552	6.62023	5.84735	5.55872
17274027	Gm5182	8	2.88774	2.40958	2.51935	3.70821	2.13191
17491634	Gm22373	3	6.08357	6.44349	5.84821	4.34633	5.32666
17518238	Calml4	4	5.8117	5.99519	6.43208	5.85338	5.05233
17266370	Snord4a	5	4.71268	5.00363	4.71268	4.62528	3.9462
17278773	Gm23508	2	6.94842	7.49738	6.84896	6.22513	6.18057
17478459	Slc17a6	2	8.42011	9.44332	9.24027	7.65501	7.65147
17234798	n-R5s77	4	4.65414	4.58859	4.95945	4.58859	3.88527
17298929	Nrg3os	1	5.10474	6.15983	5.10959	5.10474	4.33491
17339961	C230072F16Rik	1	4.52382	5.11785	4.5766	4.02178	3.7538
17300165	Traj43	9	6.3529	4.74579	5.42779	5.56675	5.58213
17491660	A230006K03Rik	2	6.30428	6.5485	6.14288	5.63254	5.52899
17462224	Gm25905	9	4.00915	2.76238	4.25805	3.88026	3.23053
17448565	Gabrg1	4	8.5653	8.28761	8.85987	8.13364	7.78349
17438155	Spata18	5	5.67266	5.92929	5.85268	5.61206	4.88832
17280039	Gm24142	5	2.89418	3.14887	3.17179	2.89418	2.10242
17391665	Avp	9	7.58458	6.108	7.37887	6.5075	6.79212
17248263	Hba-a1	3	6.98008	6.66403	6.28816	5.50926	6.1826
17363533	Mamdc2	5	6.08323	6.65753	6.08323	6.00702	5.2853
17421491	Gm13152	9	5.72927	4.30467	5.38846	4.14579	4.91924
17504019	Ap3s1-ps2	8	6.24428	5.79191	6.12367	6.55998	5.43047
17473637	Peg3os	4	8.79473	8.64174	9.03582	8.27795	7.97726
17505788	Gm22827	5	3.02629	2.89863	2.88757	3.27448	2.2081
17544149	Hmgn5	4	5.73732	5.61939	6.002	5.68821	4.91664
17288223	Platr2	5	3.40864	3.91994	3.8236	3.15293	2.58654
17534646	Arhgap36	4	6.62596	5.65833	7.15822	5.73058	5.80153
17310259	Prlr	4	5.02607	4.67248	5.50205	4.77029	4.19406
17453022	Gm24839	7	3.52886	3.20398	2.18913	3.06763	2.66808
17417824	Olfr1330	5	5.49585	5.36988	5.40044	5.64942	4.63184
17244601	Nts	9	7.72267	6.00591	7.59401	6.62071	6.8531
17520364	Plod2	5	5.7999	6.39735	5.84774	5.76484	4.92667
17536428	Pgr15l	4	5.22838	4.50558	6.15654	4.39632	4.34365
17525746	AW551984	4	7.92189	7.66561	8.41366	6.90165	7.03367
17353378	Epb41l4a	4	5.93869	6.02698	6.31823	5.24602	5.049
17535145	Gm4988	4	5.53598	5.29612	5.91673	4.30267	4.63567
17249787	Gpx3	4	6.71117	6.21108	6.83805	5.85359	5.80964
17389335	Chrm5	4	4.74576	4.45712	5.17028	4.67697	3.81637
17400590	Gm25890	4	8.40774	8.18492	8.93299	7.48388	7.27837
17408065	Gm25890	4	8.40774	8.18492	8.93299	7.48388	7.27837
17372568	Gm13695	5	7.68027	7.84001	7.74287	7.68027	6.74994
17413054	Gm2506	7	9.23409	9.33288	8.31865	9.28464	9.23465
17413151	Gm2506	7	9.23409	9.33288	8.31865	9.28464	9.23465
17434221	Gm2506	7	9.23409	9.33288	8.31865	9.28464	9.23465
17513978	Gm24089	6	10.3133	10.2771	10.1096	9.76331	10.9258
17360501	Tcf7l2	2	7.09824	7.91647	7.2808	6.30966	6.15235
17509697	Tma16	5	5.72685	5.76204	5.85948	5.58941	4.77501
17296007	LOC105246141	5	4.62246	4.71686	4.33292	4.33292	3.63683
17399574	1700094D03Rik	5	5.87737	6.18195	6.05189	5.36507	4.88632
17532755	Dgkk	4	6.77708	6.3477	7.21635	5.80241	5.75572
17278797	Gm25854	2	5.19912	5.33658	4.60053	4.12236	4.17648
17265524	Gm23266	1	5.2078	5.07309	4.1368	3.90676	4.17756
17285867	Hist1h2ab	5	4.67311	4.63923	4.42175	3.97099	3.61649
17309368	Slitrk6	4	6.4264	6.07913	7.04135	5.67583	5.36946
17463509	Clec12a	5	5.93314	6.73582	6.10158	5.76332	4.84876
17298923	Gm22469	5	4.02951	4.63484	4.57943	3.9795	2.93001
17293928	Zfp457	5	5.0369	4.74802	4.34073	5.039	3.91313
17490090	Vmn2r62	9	4.16758	3.11582	3.01302	3.27436	3.03968
17219206	Gm26110	4	8.40774	8.18492	8.93299	7.48388	7.27837
17513980	Gm24089	6	10.3133	10.2771	10.1096	9.76331	10.9258
17546700	Gm21095	9	2.60148	1.58605	1.99905	2.28665	2.11333
17546739	Gm21095	9	2.60148	1.58605	1.99905	2.28665	2.11333
17546741	Gm21095	9	2.60148	1.58605	1.99905	2.28665	2.11333
17547149	Gm21095	9	2.60148	1.58605	1.99905	2.28665	2.11333
17372564	Gm13691	5	7.68027	7.84001	7.74287	7.68027	6.74994
17372566	Gm13691	5	7.68027	7.84001	7.74287	7.68027	6.74994
17425278	Gm22042	4	8.40774	8.18492	8.93299	7.48388	7.27837
17399176	5830417I10Rik	4	5.46513	4.91842	5.47869	5.07379	4.32385
17450950	AB010352	5	5.77105	5.67831	5.64637	5.67831	4.62973
17335726	Glp1r	4	7.35366	6.56218	7.20542	6.72485	6.19458
17542194	Gabre	4	6.22508	5.27319	6.59193	5.33524	5.06569
17347983	Gm23947	5	5.05064	5.18556	4.95517	4.94323	3.88726
17455903	Asb4	4	5.25866	4.26851	5.3444	4.35601	4.03556
17248664	Gm22121	9	5.79523	3.32431	5.07463	5.40599	4.56878
17529679	Zic1	4	7.95	7.29473	8.1035	7.15996	6.69777
17276926	Gm24853	5	6.01811	6.192	6.02848	6.01811	4.76524
17376372	Oxt	4	6.89577	5.3939	6.73726	5.62083	5.6023
17512872	Calb2	4	8.02253	7.80678	8.45365	6.6167	6.65871
17221916	Gm22260	1	5.40541	5.15914	3.8677	4.36119	4.01817
17344694	Gm8909	5	6.35927	6.05758	6.32362	6.32362	6.70011
17292327	Mirlet7f-1	5	4.41952	4.80731	4.45834	3.43885	2.99343
17397540	Stoml3	4	5.81469	5.81469	6.26319	5.20546	4.18655
17402357	1810037I17Rik	5	8.9441	8.16719	8.43586	8.73108	6.91507
17406843	1500004A13Rik	9	6.88407	4.06564	6.55411	6.71815	4.09345
17248276	Hba-a2	1	10.1436	8.71951	8.09699	7.61607	7.24203
17236307	Pmch	4	7.43356	4.29345	9.45607	5.13182	4.35469
17340548	Tmem181b-ps	5	7.95748	7.83716	7.72715	7.93655	4.76293
17348833	Ttr	5	10.6246	11.7483	11.7047	11.4047	7.02006
17494221	Hbb-bt	1	6.77036	4.97372	3.69964	3.32741	2.32476
17381515	Gm10115	1	6.66403	7.33208	6.14365	6.67425	6.88763
17532615	mt-Tk	10	9.64339	8.55606	9.70673	9.68751	10.6022
17230102	Ifi202b	2	2.85773	4.00839	3.4616	2.84974	3.08101
17329423	Sst	10	10.8457	9.91936	10.5536	10.4895	11.0677
17302598	Gm6280	10	3.80039	2.96068	3.48222	4.28286	4.02075
17546101	Tlr8	2	2.48846	4.50606	3.56346	3.00448	3.03968
17213313	Snord70	3	6.96407	6.96806	7.01833	6.12805	7.18016
17526109	Gm23326	10	3.48493	3.01615	3.69952	3.55669	4.0313
17408021	Hist2h4	3	4.10013	4.69172	4.34275	3.86458	5.03447
17372570	Gm13691	5	7.68027	7.84001	7.74287	7.68027	6.74994
17372572	Gm13691	5	7.68027	7.84001	7.74287	7.68027	6.74994
17425603	Gm12538	10	4.82121	3.94572	4.5352	4.75257	5.02961
17438189	Rasl11b	6	8.07246	7.87941	7.40223	8.24228	8.61125
17419369	Tmem200b	10	6.39552	5.69326	6.43578	6.71047	6.60042
17381511	Gm10855	1	5.99638	6.86858	5.51831	5.77632	6.19822
17517289	Exph5	7	6.12306	6.12275	5.3006	6.56418	6.65727
17233210	Lilr4b	2	2.54273	4.12634	4.39946	2.51184	2.74043
17483615	Itgax	2	4.18832	5.68762	5.01182	4.32196	4.38283
17473957	Gm24701	4	3.20971	3.86884	4.5428	3.5932	3.40394
17428795	Gm22980	3	5.88411	5.94582	6.16008	5.36591	6.41224
17311488	Gm23545	8	2.2577	2.00618	2.17372	3.46014	2.45141
17467522	Igkv6-29	2	3.08387	3.86181	3.60012	2.81997	3.27605
17466003	Zc3hav1	2	4.51988	5.53631	5.07208	4.60155	4.71185
17491716	Mir344e	3	3.70821	4.18942	3.5265	3.14746	3.89959
17248424	Gm25799	2	2.62549	3.92946	3.31768	3.40136	3.97905
17408375	Gm22341	8	2.35017	2.56322	2.46588	3.94283	2.87533
17492066	Nr2f2	4	6.4558	6.09901	7.19067	5.73139	6.64434
17459258	Gm25260	6	4.03162	3.70821	3.65834	3.70821	4.92466
17366932	Mir466h	2	3.65149	5.04873	4.46197	4.1689	4.17421
17287170	Omd	2	4.89775	6.09549	5.89195	5.15623	5.41968
17474128	n-R5s151	6	9.87486	9.68402	9.54961	9.36535	10.3946
17512938	Snord111	3	7.05019	7.16703	7.14306	6.27189	7.56761
17365270	Kcnip2	10	7.66651	7.15637	7.49314	7.9303	8.18253
17218040	Gm25663	2	4.36594	5.4125	4.99168	4.72571	4.54512
17356897	Rasgrp2	9	6.30248	4.9853	6.16365	6.23426	6.47973
17374488	Thbs1	3	5.51132	6.65621	5.89744	4.89038	5.68838
17236800	Dcn	2	7.49668	8.40778	8.488	7.36814	8.00881
17404091	Fabp4	1	3.04856	4.15583	3.31763	3.2898	3.22327
17439830	Spp1	2	4.9217	7.82789	7.40883	4.7929	5.09633
17357895	Gm5512	1	2.57791	3.36583	2.28918	2.75518	2.7518
17497366	Ebf3	3	5.06222	5.82258	5.27579	4.73134	5.23585
17434490	Steap4	2	3.90128	8.20688	6.87539	4.58047	4.41021
17454977	Baiap2l1	6	5.99567	4.84614	4.86526	6.47658	6.87294
17240098	Supt4b	1	2.54721	3.5551	2.66523	2.54111	2.71994
17535922	Gm6897	10	5.43528	4.96163	5.45593	6.17013	5.94013
17364642	Pik3ap1	2	5.88215	6.94933	6.44212	5.91169	6.05075
17423724	Bhmt-ps1	6	4.11203	3.92209	3.46874	4.17335	4.61586
17281404	Gm20063	1	5.95098	6.53121	5.43402	6.18286	6.45337
17310669	Gm6576	2	5.37173	6.39229	6.02962	5.91599	6.23697
17518310	Gm23344	3	7.2947	7.2947	7.2215	6.629	7.7951
17391554	Il1a	1	3.68481	4.56057	3.85891	3.53818	3.85005
17277679	Gm2022	1	5.47547	6.14787	5.08511	5.2563	5.63983
17517812	Sema7a	6	8.16708	8.05126	7.51733	8.34802	8.66661
17255853	Cisd3	9	5.53631	4.58859	5.53631	5.53631	5.69764
17516740	Scn4b	9	7.82848	5.36728	7.82848	7.89417	7.98866
17325369	Gm22263	6	3.10297	3.91936	3.18989	3.57995	4.43615
17389161	Ano3	10	9.58651	8.76357	9.34876	9.91425	9.74507
17264835	Cd68	2	6.61565	8.2618	8.1117	6.52324	6.77337
17236552	Hal	2	4.10013	5.34793	5.08673	4.16992	4.25756
17431612	C1qc	2	5.65581	6.77024	6.34912	5.55019	5.81271
17470580	Apobec1	2	4.25972	7.60733	7.05081	4.53034	4.41657
17237685	Gm24298	3	6.72708	7.39205	6.72708	6.36304	6.88207
17403237	Gbp3	1	4.59477	5.67449	4.82674	4.82674	4.74899
17357597	Slc15a3	2	3.35866	5.03418	4.17502	3.87678	3.84869
17467148	Vmn1r17	1	1.95859	3.1758	2.11173	2.18919	2.11173
17426981	Plin2	2	5.62995	6.84278	6.60748	5.64074	5.78264
17543813	Mir421	1	4.11997	4.78786	3.63805	3.54065	4.27219
17533946	Gm2825	2	3.61329	5.0802	4.37146	4.2196	4.10013
17424904	Gm12679	10	3.81727	2.67769	3.31134	3.52242	4.3011
17469444	Gm22328	3	4.68993	5.03741	4.78786	3.55213	4.83725
17458962	Herc6	1	6.42832	7.43219	6.67651	6.72906	6.57486
17489508	Gm5329	10	4.04255	2.80611	3.83596	4.58859	4.52372
17458439	Gpnmb	2	4.99513	9.85491	9.51993	5.60739	5.47565
17258642	Snord1b	3	7.89841	7.91462	7.91462	7.346	8.37768
17512084	Gm26493	3	6.02294	6.55867	6.35985	5.45313	6.16608
17296558	Gm21188	2	5.05241	6.19753	5.68091	5.35079	5.1931
17532643	mt-Tc	6	6.69415	6.00072	6.58406	6.41696	7.52363
17256323	Krtap31-1	1	3.57071	4.14682	3.06998	3.31499	3.70821
17300929	Gm26440	10	7.70342	6.74937	6.98595	7.22591	7.84052
17315891	Il7r	2	4.67073	6.10139	5.44547	4.7735	4.8077
17238179	Rdh18-ps	2	2.37293	3.45749	2.89272	2.2306	2.8473
17294773	Gm24498	3	3.00962	3.67688	3.1319	2.37748	3.14571
17474744	Vmn1r116	1	3.08124	3.68903	2.59044	3.05682	3.21718
17287175	Ogn	2	7.31839	8.70561	8.25815	7.03946	7.79187
17473089	Gm23462	3	2.94526	3.81689	2.94665	2.48863	3.41847
17532639	mt-Ta	6	8.04615	7.43293	7.87657	7.54572	8.8729
17222051	Gm15455	9	4.35285	3.86286	4.88939	4.61322	4.48614
17328220	Mir1945	10	5.93263	5.35505	6.00914	5.93159	6.40409
17497718	Ifitm3	2	6.1678	8.00767	6.99158	5.8907	6.29988
17466228	Clec5a	1	4.12139	5.80543	4.84523	4.24126	4.24997
17372574	Gm13691	5	7.68027	7.84001	7.74287	7.68027	6.74994
17227780	Rgs1	2	2.71892	5.37415	4.11472	3.09789	2.84426
17357640	Ms4a4a	1	4.20174	5.53107	4.38124	4.08225	4.32599
17279131	Tnfaip2	1	4.01456	5.29192	4.51232	4.13831	4.13831
17400375	Ctss	2	8.75095	11.1379	10.2093	8.97043	8.87428
17225173	Snord82	3	9.49796	9.49065	9.49796	8.79895	9.9633
17479703	Mir1839	2	3.44197	4.58917	4.36715	4.45049	4.25301
17315743	Osmr	2	5.06222	6.61926	5.98968	5.40925	5.18316
17372576	Gm13691	5	7.68027	7.84001	7.74287	7.68027	6.74994
17372797	Olfr1034	8	3.24207	3.01227	3.09115	4.04079	3.70368
17388663	Gm10800	6	10.7234	10.4778	10.3595	10.049	11.532
17493869	P2ry6	2	5.69511	6.625	6.17957	5.59293	5.81143
17259078	Rnf213	1	5.79225	7.07904	6.11169	5.85171	5.90625
17420895	Gm26226	1	5.27261	6.41701	5.5915	5.5915	5.72673
17371212	Gm13569	1	3.51955	4.30237	3.30826	3.27145	3.63176
17265268	Cxcl16	2	5.49244	6.84786	6.13938	5.98506	5.94501
17254166	Slfn2	2	5.04527	6.58264	5.59718	4.82396	5.15564
17362671	Lrrc10b	9	6.59408	5.4087	6.68217	6.59408	6.70437
17219378	Gm9765	6	5.47498	5.47498	5.17523	6.01267	6.27595
17379875	Snord12	3	7.54257	7.54257	7.54257	6.79192	7.9939
17498099	Ctsd	2	9.64243	10.8755	10.6071	9.52494	9.75227
17446817	Slc30a3	6	8.19678	8.19678	7.59301	8.19678	8.64654
17331836	Gm23587	10	4.79346	4.19221	4.74985	4.84066	5.24239
17514333	Gm10719	6	5.48069	5.50488	4.97441	4.83312	6.26051
17282557	Syndig1l	9	7.40295	5.78839	7.33608	7.47632	7.50931
17247948	Efemp1	2	5.92413	7.07904	6.65407	6.03657	6.37177
17514337	Gm10719	6	7.4732	7.37127	6.97154	6.76268	8.65149
17514330	Gm10719	6	4.44222	4.30098	4.19268	4.01172	5.25916
17283445	Lgmn	2	8.51785	9.26118	9.04049	8.20838	8.61974
17426917	Gm25899	8	2.33625	2.36672	2.3438	3.44419	2.78011
17243147	Gng7	9	9.70557	7.96257	9.67875	9.74658	9.80605
17517270	Gm29692	10	4.55171	3.96089	4.55171	5.03806	4.6518
17215984	Ano7	9	5.28572	4.34131	5.191	5.16429	5.38572
17211347	Tfap2b	1	3.87969	6.10516	4.05472	3.82048	3.97942
17253376	Sez6	9	9.03735	7.9808	8.9045	8.80361	9.13563
17545543	Cldn34b1	9	3.39393	2.76341	3.69468	3.61379	3.83365
17435769	Mir1960	4	4.01546	3.36883	4.51302	3.71647	4.1128
17353239	Gm25396	1	5.74749	6.97512	5.63039	6.05329	6.18603
17293897	Zfp712	10	5.66512	4.97701	5.66473	6.02957	5.75998
17275704	Gm22973	1	2.1986	3.80041	2.5879	2.66352	2.99071
17347163	Xdh	2	3.73887	5.10473	4.46861	4.0782	4.17648
17255949	Ppp1r1b	9	8.54471	6.40336	8.54471	8.54471	8.63555
17476639	Gm5327	10	7.93129	6.95662	7.48116	7.67787	8.02203
17337122	H2-Q8	1	4.32	5.55999	4.51582	4.75613	4.75332
17212819	Gm24349	4	2.15452	2.55054	3.2885	3.08342	2.24417
17301108	Arl11	2	5.14798	6.3672	5.98637	5.57637	5.57637
17502603	Rasd2	9	8.42034	6.77094	8.37197	8.4869	8.50619
17476902	Gm26327	6	4.85002	4.00379	4.02907	3.69085	4.93493
17322486	Gm20695	3	4.4775	4.71646	4.4775	3.79251	4.90417
17278328	Serpina3n	2	8.24193	9.67113	9.28049	7.94245	8.32576
17387674	Olfr1061	1	2.30107	3.60523	2.51578	2.74033	2.72748
17251091	Myh4	2	3.20031	4.2394	3.70779	3.62377	3.62377
17474292	Ceacam14	1	3.23096	4.34605	3.49339	4.17334	3.65335
17514343	Gm10717	3	5.64415	5.50388	5.42969	4.7782	6.32927
17393143	Necab3	7	5.80331	5.4139	5.30441	4.56912	6.86429
17285938	Hist1h2aa	6	6.63515	6.26319	6.21171	5.58124	7.89729
17470796	Ptpn6	1	5.84679	7.09321	6.18518	5.85593	5.9262
17350090	Sh3rf2	9	6.33951	5.29562	6.32077	6.32077	6.4187
17480190	Gm24552	1	6.66851	7.48388	5.35378	6.40021	6.74696
17516251	Gm25032	10	3.75914	2.70524	3.64938	3.75914	4.17648
17292256	Gm24620	6	7.11582	6.24381	6.42647	5.95629	7.19261
17319401	Snord83b	3	6.87047	6.80024	6.71082	6.25733	7.28312
17489399	Fxyd5	2	5.67662	6.77868	6.44801	5.79306	6.0881
17343710	H2-K1	1	5.44653	7.01733	5.51681	5.41841	5.51681
17470616	C3ar1	2	4.70249	7.33845	6.51165	5.26902	5.11352
17428801	Snord55	3	8.67983	8.92466	8.65983	8.01239	9.08964
17514352	Gm10715	6	6.14741	6.01734	5.85467	5.1479	7.33136
17481171	Olfr584	1	5.26268	6.37387	5.53432	5.75765	5.66921
17339077	Gm24730	1	4.14881	4.47053	3.46573	4.16994	4.21634
17486254	2810047C21Rik1	7	4.02443	3.63289	3.0286	3.74227	4.0903
17491505	Gm22496	1	5.10474	5.92526	4.92396	5.10474	5.17051
17347448	Cyp1b1	2	4.95926	6.54308	5.94293	4.85115	5.02489
17308963	Gm23926	3	4.05062	4.34311	4.60266	3.4381	4.45289
17357688	Ms4a6b	2	4.23679	5.33357	4.79846	3.99778	4.30089
17489420	Fxyd1	2	6.88954	7.63822	7.37208	6.53111	6.95114
17221542	Gm24075	8	2.07218	2.30602	2.33694	3.21497	2.13302
17239003	Gm10945	8	1.83524	1.72807	2.17651	2.83193	2.23456
17514346	Gm10717	3	5.80331	5.4139	5.30441	4.56912	6.86429
17514349	Gm10717	3	6.63515	6.26319	6.21171	5.58124	7.89729
17547744	Cks2	2	3.02598	3.95767	4.12471	3.40952	2.96331
17548955	Cks2	2	3.02598	3.95767	4.12471	3.40952	2.96331
17338416	Trem2	2	6.42704	7.96468	7.51694	6.44502	6.48287
17389269	Olfr1282	1	2.32289	3.35667	2.54429	2.21689	2.37706
17477369	Klk1b3	8	3.25501	2.95829	3.45365	4.35446	3.64868
