# Supplementary material for: Role of Nuclear-Receptor-Related 1 in the Synergistic Neuroprotective Effect of Umbilical Cord Blood and Erythropoietin Combination Therapy in Hypoxic Ischemic Encephalopathy
Source: Int J Mol Sci. 2022 Mar 7;23(5):2900. doi: 10.3390/ijms23052900 (PMC8911165; doi:10.3390/ijms23052900)
Supplement: Supplementary file 1 [file ijms-23-02900-s001.zip › Supplementary Table S2..xlsx]

## Sheet: main
supplementary 1
- upregulated_A to D
- downregulated_E to H
DEG results
1	sham
2	HIE
3	HIE+rhEPO
4	HIE+hUCB
5	HIE+hUCB+rhEPO

## Sheet: A,B,C,D
A					B					C					D
	Gene_Symbol	log2FC	Sham	HIE		Gene_Symbol	log2FC	HIE+EPO	HIE		Gene_Symbol	log2FC	HIE+UCB	HIE		Gene_Symbol	log2FC	HIE+ UCB+EPO	HIE
	Uty	4.82088	7.96287	3.14199		Pmch	5.16262	9.45607	4.29345		Ddx3y	4.39656	9.09076	4.6942		Uty	4.33219	7.47418	3.14199
	Ddx3y	4.376	9.0702	4.6942		Pomc	4.25683	9.66808	5.41125		Uty	4.34925	7.49124	3.14199		Ddx3y	4.16857	8.86277	4.6942
	Eif2s3y	4.23103	8.06999	3.83896		Adora2a	3.35715	8.46189	5.10474		Eif2s3y	4.05609	7.89505	3.83896		Kdm5d	3.67186	6.67415	3.00229
	Kdm5d	3.71122	6.71351	3.00229		Gm10754	2.91245	7.95075	5.0383		Kdm5d	4.01777	7.02006	3.00229		Eif2s3y	3.66984	7.5088	3.83896
	Adora2a	3.31652	8.42126	5.10474		Drd2	2.88465	8.42524	5.54059		Adora2a	3.31652	8.42126	5.10474		mt-Ts2	3.4812	9.24571	5.76451
	Pmch	3.14011	7.43356	4.29345		Penk	2.79468	11.2201	8.42546		Gm10754	3.05058	8.08888	5.0383		Adora2a	3.33413	8.43887	5.10474
	Drd2	3.13576	8.67635	5.54059		Pde10a	2.64954	9.19675	6.54721		Drd2	2.94521	8.4858	5.54059		mt-Tt	3.16561	7.91922	4.75361
	Gm10754	2.99945	8.03775	5.0383		1500004A13Rik	2.48847	6.55411	4.06564		Pde10a	2.79495	9.34216	6.54721		Drd2	2.97889	8.51948	5.54059
	Penk	2.83357	11.259	8.42546		Scn4b	2.4612	7.82848	5.36728		Penk	2.65442	11.0799	8.42546		Gm10754	2.88046	7.91876	5.0383
	1500004A13Rik	2.81843	6.88407	4.06564		Rxrg	2.37317	7.10949	4.73632		1500004A13Rik	2.65251	6.71815	4.06564		Penk	2.65442	11.0799	8.42546
	Pde10a	2.66598	9.21319	6.54721		Drd1	2.32159	7.75894	5.43735		Scn4b	2.52689	7.89417	5.36728		Pde10a	2.64954	9.19675	6.54721
	Rxrg	2.51167	7.24799	4.73632		Rarb	2.15331	7.8655	5.71219		Rxrg	2.4385	7.17482	4.73632		Scn4b	2.62138	7.98866	5.36728
	Gm22121	2.47092	5.79523	3.32431		Ppp1r1b	2.14135	8.54471	6.40336		Drd1	2.3948	7.83215	5.43735		Rxrg	2.41927	7.15559	4.73632
	Scn4b	2.4612	7.82848	5.36728		Gpr88	2.13545	9.67597	7.54052		Gpr88	2.20783	9.74835	7.54052		Drd1	2.32159	7.75894	5.43735
	Drd1	2.45909	7.89644	5.43735		Actn2	2.05354	7.40026	5.34672		Actn2	2.16923	7.51595	5.34672		Ppp1r1b	2.23219	8.63555	6.40336
	Ppp1r1b	2.14135	8.54471	6.40336		Ndst4	2.02366	6.92077	4.89711		Ppp1r1b	2.14135	8.54471	6.40336		Gpr88	2.13545	9.67597	7.54052
	Gpr88	2.13545	9.67597	7.54052		Rgs9	1.98027	9.42418	7.44391		Gm22121	2.08168	5.40599	3.32431		mt-Tk	2.04618	10.6022	8.55606
	Actn2	2.05354	7.40026	5.34672		Adcy5	1.92908	9.39448	7.4654		Rgs9	2.00638	9.45029	7.44391		Actn2	2.04205	7.38877	5.34672
	Rarb	2.00905	7.72124	5.71219		Gpr52	1.8526	8.61444	6.76184		Gpr52	1.96083	8.72267	6.76184		Gm25121	2.0358	3.99439	1.95859
	Rgs9	2.00638	9.45029	7.44391		Dach1	1.77106	7.75407	5.98301		Adcy5	1.89597	9.36137	7.4654		Baiap2l1	2.0268	6.87294	4.84614
	Abi3bp	1.96295	7.34867	5.38572		Gm22121	1.75032	5.07463	3.32431		Rarb	1.84771	7.5599	5.71219		Rgs9	1.98027	9.42418	7.44391
	Adcy5	1.89597	9.36137	7.4654		Nexn	1.73711	7.5642	5.82709		Gng7	1.78401	9.74658	7.96257		Adcy5	1.94209	9.40749	7.4654
	Serpina9	1.89432	6.02923	4.13491		Gng7	1.71618	9.67875	7.96257		Gm5329	1.78248	4.58859	2.80611		mt-Ty	1.85228	8.13097	6.27869
	Gm23330	1.87565	4.20628	2.33063		Pgr15l	1.65096	6.15654	4.50558		Olfr904	1.77608	4.55247	2.77639		Gng7	1.84348	9.80605	7.96257
	Hbb-bt	1.79664	6.77036	4.97372		Abi3bp	1.63355	7.01927	5.38572		Rasd2	1.71596	8.4869	6.77094		Rarb	1.78896	7.50115	5.71219
	Gpr52	1.78927	8.55111	6.76184		Rasd2	1.60103	8.37197	6.77094		Syndig1l	1.68793	7.47632	5.78839		Rasd2	1.73525	8.50619	6.77094
	Gng7	1.743	9.70557	7.96257		Nts	1.5881	7.59401	6.00591		Nexn	1.67563	7.50272	5.82709		Syndig1l	1.72092	7.50931	5.78839
	Nts	1.71676	7.72267	6.00591		Fezf1	1.57476	6.28829	4.71353		Abi3bp	1.67321	7.05893	5.38572		Gm5329	1.71761	4.52372	2.80611
	Ndst4	1.67369	6.5708	4.89711		Serpina9	1.56517	5.70008	4.13491		Baiap2l1	1.63044	6.47658	4.84614		Nr4a2	1.69782	8.82975	7.13193
	mt-Tt	1.65592	6.40953	4.75361		Syndig1l	1.54769	7.33608	5.78839		Serpina9	1.56517	5.70008	4.13491		Gpr52	1.6745	8.43634	6.76184

## Sheet: E,F,G,H
E					F					G					H
	Gene_Symbol	log2FC	Sham	HIE		Gene_Symbol	log2FC	HIE+EPO	HIE		Gene_Symbol	log2FC	HIE+UCB	HIE		Gene_Symbol	log2FC	HIE+ UCB+EPO	HIE
	C3	-4.99984	4.39925	9.39909		Gm24552	-2.1301	5.35378	7.48388		C3	-4.95499	4.4441	9.39909		C3	-5.37834	4.02075	9.39909
	Gpnmb	-4.85978	4.99513	9.85491		Tfap2b	-2.05044	4.05472	6.10516		Lcn2	-4.93787	4.67625	9.61412		Xist	-5.08923	3.41002	8.49925
	Lcn2	-4.8509	4.76322	9.61412		Gm3579	-1.89015	5.05536	6.94551		Xist	-4.90819	3.59106	8.49925		Lcn2	-4.82746	4.78666	9.61412
	Xist	-4.69987	3.79938	8.49925		Gm42035	-1.89015	5.05536	6.94551		Gpnmb	-4.24752	5.60739	9.85491		Ttr	-4.72822	7.02006	11.7483
	Steap4	-4.3056	3.90128	8.20688		Gm3579	-1.89015	5.05536	6.94551		Lyz2	-3.96093	5.39407	9.355		Lyz2	-4.47672	4.87828	9.355
	Lyz2	-4.1032	5.2518	9.355		Gm42035	-1.89015	5.05536	6.94551		Lilrb4a	-3.69194	3.93825	7.63019		Lilrb4a	-4.40692	3.22327	7.63019
	Lilrb4a	-3.85823	3.77196	7.63019		Mir128-1	-1.78804	5.75069	7.53873		Mpeg1	-3.65177	5.51281	9.16458		Gpnmb	-4.37926	5.47565	9.85491
	Atp6v0d2	-3.38831	3.17847	6.56678		Snhg14	-1.68861	2.15622	3.84483		Steap4	-3.62641	4.58047	8.20688		Steap4	-3.79667	4.41021	8.20688
	Apobec1	-3.34761	4.25972	7.60733		Mab21l1	-1.57197	4.98598	6.55795		Cybb	-3.29025	4.90641	8.19666		Mpeg1	-3.39481	5.76977	9.16458
	Cybb	-3.29983	4.89683	8.19666		Ms4a6c	-1.55167	5.21282	6.76449		Atp6v0d2	-3.23795	3.32883	6.56678		Atp6v0d2	-3.3757	3.19108	6.56678
	Spp1	-2.90619	4.9217	7.82789		H2-K1	-1.50052	5.51681	7.01733		Apobec1	-3.07699	4.53034	7.60733		Cybb	-3.29057	4.90609	8.19666
	Mpeg1	-2.8736	6.29098	9.16458		Gm22080	-1.49846	3.32883	4.82729		Spp1	-3.03499	4.7929	7.82789		Apobec1	-3.19076	4.41657	7.60733
	A2m	-2.73494	5.05363	7.78857		Gm13601	-1.44903	5.02937	6.4784		Ms4a6c	-3.0188	3.74569	6.76449		Tmem181b-ps	-3.07423	4.76293	7.83716
	C4b	-2.71307	5.4963	8.20937		Tagap1	-1.44529	3.76253	5.20782		Clec7a	-2.79973	3.3181	6.11783		C4b	-3.04191	5.16746	8.20937
	Clec7a	-2.71082	3.40701	6.11783		Gm23614	-1.41245	3.68687	5.09932		Vim	-2.61475	8.1055	10.7203		Ifi204	-2.83151	2.0035	4.83501
	Ms4a6c	-2.66436	4.10013	6.76449		Mir690	-1.40597	5.20985	6.61582		Mmp12	-2.59247	4.10013	6.6926		Spp1	-2.73156	5.09633	7.82789
	Rgs1	-2.65523	2.71892	5.37415		C4b	-1.40345	6.80592	8.20937		Igsf6	-2.59171	5.01567	7.60738		Igsf6	-2.70583	4.90155	7.60738
	C3ar1	-2.63596	4.70249	7.33845		C3	-1.3805	8.01859	9.39909		Ifi204	-2.48443	2.35058	4.83501		Clec7a	-2.6729	3.44493	6.11783
	Gpr65	-2.62277	3.43208	6.05485		Ifi44	-1.36931	5.45016	6.81947		C4b	-2.45323	5.75614	8.20937		Ms4a6c	-2.66436	4.10013	6.76449
	Ifi204	-2.60424	2.23077	4.83501		Khdc1c	-1.36087	4.66737	6.02824		Cd109	-2.41742	3.96738	6.3848		Hbb-bt	-2.64896	2.32476	4.97372
	Mmp12	-2.53293	4.15967	6.6926		4930419G24Rik	-1.35741	2.81627	4.17368		Serping1	-2.39608	4.87804	7.27412		Vim	-2.57331	8.14694	10.7203
	Vim	-2.442	8.27825	10.7203		Trav15d-1-dv6d-1	-1.3506	2.76827	4.11887		Msr1	-2.3284	3.23827	5.56667		Rgs1	-2.52989	2.84426	5.37415
	Olfr111	-2.44077	2.56141	5.00218		Gm10855	-1.35027	5.51831	6.86858		Tfap2b	-2.28468	3.82048	6.10516		A2m	-2.49948	5.28909	7.78857
	Ctss	-2.38699	8.75095	11.1379		Gm6445	-1.34972	3.97127	5.32099		A2m	-2.28406	5.50451	7.78857		Cd109	-2.49754	3.88726	6.3848
	Tfap2b	-2.22547	3.87969	6.10516		Gm25396	-1.34473	5.63039	6.97512		Rgs1	-2.27626	3.09789	5.37415		Olfr111	-2.4775	2.52468	5.00218
	Igsf6	-2.19432	5.41306	7.60738		Steap4	-1.33149	6.87539	8.20688		Mnda	-2.26772	3.60949	5.87721		Mmp12	-2.2708	4.4218	6.6926
	Iigp1	-2.14714	3.56458	5.71172		Gm24845	-1.33026	4.45952	5.78978		Ccl3	-2.19942	4.51418	6.7136		Ctss	-2.26366	8.87428	11.1379
	Mnda	-2.12003	3.75718	5.87721		Cybb	-1.32067	6.87599	8.19666		Ctss	-2.16751	8.97043	11.1379		C3ar1	-2.22493	5.11352	7.33845
	Cd14	-2.10813	4.38752	6.49565		Ly86	-1.30463	7.28806	8.59269		Anxa1	-2.1207	5.14387	7.26457		Cd84	-2.13297	4.46764	6.60061
	Serping1	-2.05276	5.22136	7.27412		Yae1d1	-1.29502	5.94609	7.24111		Ifitm3	-2.11697	5.8907	8.00767		Tfap2b	-2.12574	3.97942	6.10516

## Sheet: f.fc1.2
	Gene_Symbol	log2FC	Sham	HIE		Gene_Symbol	log2FC	Sham	HIE
	Uty	4.82088	7.96287	3.14199		C3	-4.99984	4.39925	9.39909
	Ddx3y	4.376	9.0702	4.6942		Gpnmb	-4.85978	4.99513	9.85491
	Eif2s3y	4.23103	8.06999	3.83896		Lcn2	-4.8509	4.76322	9.61412
	Kdm5d	3.71122	6.71351	3.00229		Xist	-4.69987	3.79938	8.49925
	Adora2a	3.31652	8.42126	5.10474		Steap4	-4.3056	3.90128	8.20688
	Pmch	3.14011	7.43356	4.29345		Lyz2	-4.1032	5.2518	9.355
	Drd2	3.13576	8.67635	5.54059		Lilrb4a	-3.85823	3.77196	7.63019
	Gm10754	2.99945	8.03775	5.0383		Atp6v0d2	-3.38831	3.17847	6.56678
	Penk	2.83357	11.259	8.42546		Apobec1	-3.34761	4.25972	7.60733
	1500004A13Rik	2.81843	6.88407	4.06564		Cybb	-3.29983	4.89683	8.19666
	Pde10a	2.66598	9.21319	6.54721		Spp1	-2.90619	4.9217	7.82789
	Rxrg	2.51167	7.24799	4.73632		Mpeg1	-2.8736	6.29098	9.16458
	Gm22121	2.47092	5.79523	3.32431		A2m	-2.73494	5.05363	7.78857
	Scn4b	2.4612	7.82848	5.36728		C4b	-2.71307	5.4963	8.20937
	Drd1	2.45909	7.89644	5.43735		Clec7a	-2.71082	3.40701	6.11783
	Ppp1r1b	2.14135	8.54471	6.40336		Ms4a6c	-2.66436	4.10013	6.76449
	Gpr88	2.13545	9.67597	7.54052		Rgs1	-2.65523	2.71892	5.37415
	Actn2	2.05354	7.40026	5.34672		C3ar1	-2.63596	4.70249	7.33845
	Rarb	2.00905	7.72124	5.71219		Gpr65	-2.62277	3.43208	6.05485
	Rgs9	2.00638	9.45029	7.44391		Ifi204	-2.60424	2.23077	4.83501
	Abi3bp	1.96295	7.34867	5.38572		Mmp12	-2.53293	4.15967	6.6926
	Adcy5	1.89597	9.36137	7.4654		Vim	-2.442	8.27825	10.7203
	Serpina9	1.89432	6.02923	4.13491		Olfr111	-2.44077	2.56141	5.00218
	Gm23330	1.87565	4.20628	2.33063		Ctss	-2.38699	8.75095	11.1379
	Hbb-bt	1.79664	6.77036	4.97372		Tfap2b	-2.22547	3.87969	6.10516
	Gpr52	1.78927	8.55111	6.76184		Igsf6	-2.19432	5.41306	7.60738
	Gng7	1.743	9.70557	7.96257		Iigp1	-2.14714	3.56458	5.71172
	Nts	1.71676	7.72267	6.00591		Mnda	-2.12003	3.75718	5.87721
	Ndst4	1.67369	6.5708	4.89711		Cd14	-2.10813	4.38752	6.49565
	mt-Tt	1.65592	6.40953	4.75361		Serping1	-2.05276	5.22136	7.27412
	Rasd2	1.6494	8.42034	6.77094		Saa3	-2.04695	4.38364	6.43059
	Isl1	1.63673	7.2038	5.56707		Tlr8	-2.0176	2.48846	4.50606
	Syndig1l	1.61456	7.40295	5.78839		Cd52	-2.01078	4.0575	6.06828
	Traj43	1.60711	6.3529	4.74579		Cd109	-2.00008	4.38472	6.3848
	mt-Ts2	1.58783	7.35234	5.76451		S1pr3	-1.99383	5.28665	7.28048
	Bex4	1.56511	5.76979	4.20468		Msr1	-1.99273	3.57394	5.56667
	Nexn	1.56172	7.38881	5.82709		Cd84	-1.90894	4.69167	6.60061
	Dach1	1.536	7.51901	5.98301		Anxa1	-1.88238	5.38219	7.26457
	Lhx8	1.50216	5.90598	4.40382		Mab21l1	-1.88007	4.67788	6.55795
	Oxt	1.50187	6.89577	5.3939		Ifitm3	-1.83987	6.1678	8.00767
	Tac1	1.48256	8.72677	7.24421		Abca1	-1.83517	7.47319	9.30836
	Avp	1.47658	7.58458	6.108		Ifi44	-1.81062	5.00885	6.81947
	Gnal	1.46203	9.24913	7.7871		Chil1	-1.77796	5.48719	7.26515
	Rem2	1.44513	6.58073	5.1356		Cp	-1.76918	6.39589	8.16507
	Gm13152	1.4246	5.72927	4.30467		Ptprc	-1.76706	5.24576	7.01282
	Hba-a2	1.42414	10.1436	8.71951		Zfp953	-1.76013	2.61609	4.37622
	Dlx5	1.38822	7.74753	6.35931		Snhg14	-1.70006	2.14477	3.84483
	Gm24195	1.37574	4.93612	3.56038		Ccl3	-1.69783	5.01577	6.7136
	Rpl12-ps1	1.36706	4.23658	2.86952		B2m	-1.68851	9.37893	11.0674
	Gpr6	1.36225	7.47007	6.10782		Clec5a	-1.68404	4.12139	5.80543
	Pde1b	1.35803	9.6396	8.28157		Slc15a3	-1.67552	3.35866	5.03418
	Rasgrp2	1.31718	6.30248	4.9853		Hpse	-1.65347	5.0039	6.65737
	Tmem158	1.31224	8.12404	6.8118		Cd68	-1.64615	6.61565	8.2618
	Strip2	1.27667	7.86502	6.58835		Ms4a7	-1.63837	3.7003	5.33867
	Ano2	1.2741	6.5517	5.2776		Gm22973	-1.60181	2.1986	3.80041
	Pde7b	1.27293	9.72993	8.457		Ly86	-1.59461	6.99808	8.59269
	Gm25905	1.24677	4.00915	2.76238		H2-Q5	-1.58994	5.89259	7.48253
	Gm5329	1.23644	4.04255	2.80611		Cyp1b1	-1.58382	4.95926	6.54308
	Kcng1	1.22097	7.07835	5.85738		Lilr4b	-1.58361	2.54273	4.12634
	Sv2c	1.21394	7.86282	6.64888		Slc43a3	-1.5713	5.49721	7.06851
	Bcl11b	1.21274	8.6785	7.46576		H2-K1	-1.5708	5.44653	7.01733
	Lrrc10b	1.18538	6.59408	5.4087		Anxa4	-1.56584	4.849	6.41484
	Crym	1.16904	8.13141	6.96237		Olfr1487	-1.56112	4.31539	5.87651
	Sytl5	1.15914	7.31235	6.15321		Osmr	-1.55704	5.06222	6.61926
	Htr1b	1.15472	7.67866	6.52394		Ube2nl	-1.55212	3.84396	5.39608
	Mctp1	1.15224	9.01567	7.86343		Oasl2	-1.55191	4.32582	5.87773
	Lingo3	1.15071	7.75545	6.60474		Trem2	-1.53764	6.42704	7.96468
	Baiap2l1	1.14953	5.99567	4.84614		Slfn2	-1.53737	5.04527	6.58264
	Smpd3	1.14554	8.37187	7.22633		Tlr13	-1.53302	5.04211	6.57513
	Olfr1025-ps1	1.1451	3.8258	2.6807		Plek	-1.50562	6.59473	8.10035
	Peg10	1.14419	7.63876	6.49457		Itgax	-1.4993	4.18832	5.68762
	Gm12679	1.13958	3.81727	2.67769		Ms4a6d	-1.49833	4.4621	5.96043
	Stk26	1.13857	6.55472	5.41615		Ctsc	-1.4818	5.94913	7.43093
	Trh	1.1249	6.11207	4.98717		Gm2825	-1.46691	3.61329	5.0802
	Trpc7	1.12341	6.26319	5.13978		Khdc1c	-1.4669	4.56134	6.02824
	Nkx2-1	1.11641	5.05418	3.93777		Cd180	-1.4553	4.73956	6.19486
	3110053B16Rik	1.11125	5.28101	4.16976		Cd53	-1.43607	6.89976	8.33583
	LOC102634389	1.11082	4.60436	3.49354		Lgals1	-1.43456	6.32839	7.76295
	Dlx6	1.10909	6.60893	5.49984		Il7r	-1.43066	4.67073	6.10139
	Nmbr	1.09351	6.15573	5.06222		Serpina3n	-1.4292	8.24193	9.67113
	mt-Tk	1.08733	9.64339	8.55606		Thbs4	-1.41973	5.89323	7.31296
	Gpr83	1.07856	7.66397	6.58541		Ch25h	-1.40427	4.99344	6.39771
	E030019B13Rik	1.0754	5.08331	4.00791		Cd74	-1.40066	5.31258	6.71324
	Gm22572	1.07418	4.34024	3.26606		Mir466h	-1.39724	3.65149	5.04873
	Traj2	1.0741	3.42862	2.35452		Ogn	-1.38722	7.31839	8.70561
	Ighv1-77	1.06512	4.87108	3.80596		Lgals3bp	-1.37725	6.31542	7.69267
	Adamts3	1.0636	7.21925	6.15565		Gm11115	-1.37327	1.58085	2.95412
	Gm21276	1.05875	3.78735	2.7286		Gm6445	-1.37131	3.94968	5.32099
	Sez6	1.05655	9.03735	7.9808		Fcgr1	-1.36944	6.13503	7.50447
	Rps15	1.05601	4.85539	3.79938		Xdh	-1.36586	3.73887	5.10473
	Gm25032	1.0539	3.75914	2.70524		Gusb	-1.36431	6.30155	7.66586
	Vmn2r62	1.05176	4.16758	3.11582		Gm24845	-1.36219	4.42759	5.78978
	Sh3rf2	1.04389	6.33951	5.29562		Myof	-1.35737	5.28572	6.64309
	Fezf1	1.04332	5.75685	4.71353		Cxcl16	-1.35542	5.49244	6.84786
	Wfs1	1.03795	8.62062	7.58267		Glra1	-1.35134	5.6845	7.03584
	Klrb1	1.03198	5.30456	4.27258		Ctsz	-1.34634	7.83259	9.17893
	Gm25811	1.02873	5.24275	4.21402		Ms4a4a	-1.32933	4.20174	5.53107
	Acvr1c	1.02502	6.52682	5.5018		Gm23500	-1.32425	3.11176	4.43601
	Tbc1d8	1.01776	7.55394	6.53618		Igfbp5	-1.31429	8.47153	9.78582
	Gm21095	1.01543	2.60148	1.58605		Olfr1061	-1.30416	2.30107	3.60523
	Gm20820	1.01543	2.60148	1.58605		Gm25799	-1.30397	2.62549	3.92946
	Gm21095	1.01543	2.60148	1.58605		Rnf213	-1.28679	5.79225	7.07904
	Gm21095	1.01543	2.60148	1.58605		Tnfaip2	-1.27736	4.01456	5.29192
	Gm21095	1.01543	2.60148	1.58605		Chil3	-1.27162	3.51624	4.78786
	n-R5s65	1.01346	4.59489	3.58143		Rassf4	-1.26332	5.3896	6.65292
	Gm22021	1.00011	5.43675	4.43664		Gbp5	-1.25776	4.09297	5.35073
						Gm5705	-1.25357	3.88402	5.13759
						Gm23614	-1.25296	3.84636	5.09932
						Hal	-1.2478	4.10013	5.34793
						Ptpn6	-1.24642	5.84679	7.09321
						H2-Q8	-1.23999	4.32	5.55999
						Msn	-1.23524	7.15591	8.39115
						Ctsd	-1.23307	9.64243	10.8755
						Gm25396	-1.22763	5.74749	6.97512
						4930419G24Rik	-1.2225	2.95118	4.17368
						Arl11	-1.21922	5.14798	6.3672
						Vmn1r17	-1.21721	1.95859	3.1758
						Lcp1	-1.21703	6.30038	7.51741
						C1qb	-1.21571	7.67007	8.88578
						Plin2	-1.21283	5.62995	6.84278
						Anxa3	-1.21096	5.99983	7.21079
						Tmem106a	-1.21054	4.15341	5.36395
						Ccrl2	-1.2045	4.23016	5.43466
						Omd	-1.19774	4.89775	6.09549
						Fyb	-1.19179	4.13354	5.32533
						Ctsh	-1.18968	6.1391	7.32878
						Neat1	-1.18441	6.42848	7.61289
						Tgm1	-1.17389	5.39762	6.57151
						Vmn2r123	-1.16996	2.75635	3.92631
						E330013P04Rik	-1.1695	4.03626	5.20576
						Padi2	-1.15598	6.40953	7.56551
						Efemp1	-1.15491	5.92413	7.07904
						Lbp	-1.15461	6.4273	7.58191
						Gm8979	-1.15199	4.73292	5.88491
						Ifi202b	-1.15066	2.85773	4.00839
						Ikzf1	-1.14727	3.86963	5.0169
						Mir1839	-1.1472	3.44197	4.58917
						Gm23181	-1.14574	5.65886	6.8046
						Gm21188	-1.14512	5.05241	6.19753
						Thbs1	-1.14489	5.51132	6.65621
						Gm26226	-1.1444	5.27261	6.41701
						Gfap	-1.1422	8.1278	9.27
						Vmn2r51	-1.13796	2.33247	3.47043
						Tyrobp	-1.13328	5.9751	7.10838
						Iqgap1	-1.13218	6.26062	7.3928
						Mirlet7c-1	-1.12806	4.02778	5.15584
						AB124611	-1.12667	5.04067	6.16734
						Gm10471	-1.12631	2.46192	3.58823
						Ttr	-1.12365	10.6246	11.7483
						Adgre1	-1.12036	5.77086	6.89122
						LOC102633783	-1.11996	4.32837	5.44833
						Casp1	-1.11542	4.16911	5.28453
						Ceacam14	-1.11509	3.23096	4.34605
						C1qc	-1.11443	5.65581	6.77024
						Olfr584	-1.11119	5.26268	6.37387
						Fabp4	-1.10727	3.04856	4.15583
						Fxyd5	-1.10206	5.67662	6.77868
						Gm13710	-1.09929	3.46313	4.56242
						Ms4a6b	-1.09678	4.23679	5.33357
						Tlr7	-1.0938	4.82236	5.91616
						Igfbp7	-1.09211	7.51981	8.61192
						Siglec1	-1.09136	4.62335	5.71471
						Ifit1	-1.09088	5.13425	6.22513
						Rdh18-ps	-1.08456	2.37293	3.45749
						Ly9	-1.08168	5.20849	6.29017
						Gbp3	-1.07972	4.59477	5.67449
						Gm24561	-1.074	1.70982	2.78382
						Usp18	-1.07278	4.64068	5.71346
						Anxa5	-1.07156	8.001	9.07256
						Pla2g7	-1.06788	8.14465	9.21253
						Pik3ap1	-1.06718	5.88215	6.94933
						Bgn	-1.06625	7.47555	8.5418
						9930111J21Rik2	-1.06572	4.27976	5.34548
						Nrg3os	-1.05509	5.10474	6.15983
						LOC100041057	-1.05318	3.27289	4.32607
						Gm25663	-1.04656	4.36594	5.4125
						Gm22080	-1.04534	3.78195	4.82729
						Serpina1e	-1.04162	4.10013	5.14175
						Anpep	-1.03963	6.20326	7.24289
						Myh4	-1.03909	3.20031	4.2394
						Cd48	-1.03489	4.04625	5.08114
						Skint6	-1.03429	1.97865	3.01294
						Olfr1282	-1.03378	2.32289	3.35667
						Slc17a6	-1.02321	8.42011	9.44332
						Gm6576	-1.02056	5.37173	6.39229
						Havcr2	-1.0182	4.26752	5.28572
						Zc3hav1	-1.01643	4.51988	5.53631
						Cnn3	-1.01609	9.04587	10.062
						Trav7-3	-1.01379	4.29025	5.30404
						Gm23331	-1.01124	6.17693	7.18817
						C1qa	-1.00994	7.19308	8.20302
						Pld4	-1.00972	6.33986	7.34958
						Supt4b	-1.00789	2.54721	3.5551
						Mir1949	-1.00607	3.46351	4.46958
						Herc6	-1.00387	6.42832	7.43219
						Gm5431	-1.00193	3.43955	4.44148

## Sheet: f.fc3.2
	Gene_Symbol	log2FC	HIE+EPO	HIE		Gene_Symbol	log2FC	HIE+EPO	HIE
	Pmch	5.16262	9.45607	4.29345		Gm24552	-2.1301	5.35378	7.48388
	Pomc	4.25683	9.66808	5.41125		Tfap2b	-2.05044	4.05472	6.10516
	Adora2a	3.35715	8.46189	5.10474		Gm3579	-1.89015	5.05536	6.94551
	Gm10754	2.91245	7.95075	5.0383		Gm42035	-1.89015	5.05536	6.94551
	Drd2	2.88465	8.42524	5.54059		Gm3579	-1.89015	5.05536	6.94551
	Penk	2.79468	11.2201	8.42546		Gm42035	-1.89015	5.05536	6.94551
	Pde10a	2.64954	9.19675	6.54721		Mir128-1	-1.78804	5.75069	7.53873
	1500004A13Rik	2.48847	6.55411	4.06564		Snhg14	-1.68861	2.15622	3.84483
	Scn4b	2.4612	7.82848	5.36728		Mab21l1	-1.57197	4.98598	6.55795
	Rxrg	2.37317	7.10949	4.73632		Ms4a6c	-1.55167	5.21282	6.76449
	Drd1	2.32159	7.75894	5.43735		H2-K1	-1.50052	5.51681	7.01733
	Rarb	2.15331	7.8655	5.71219		Gm22080	-1.49846	3.32883	4.82729
	Ppp1r1b	2.14135	8.54471	6.40336		Gm13601	-1.44903	5.02937	6.4784
	Gpr88	2.13545	9.67597	7.54052		Tagap1	-1.44529	3.76253	5.20782
	Actn2	2.05354	7.40026	5.34672		Gm23614	-1.41245	3.68687	5.09932
	Ndst4	2.02366	6.92077	4.89711		Mir690	-1.40597	5.20985	6.61582
	Rgs9	1.98027	9.42418	7.44391		C4b	-1.40345	6.80592	8.20937
	Adcy5	1.92908	9.39448	7.4654		C3	-1.3805	8.01859	9.39909
	Gpr52	1.8526	8.61444	6.76184		Ifi44	-1.36931	5.45016	6.81947
	Dach1	1.77106	7.75407	5.98301		Khdc1c	-1.36087	4.66737	6.02824
	Gm22121	1.75032	5.07463	3.32431		4930419G24Rik	-1.35741	2.81627	4.17368
	Nexn	1.73711	7.5642	5.82709		Trav15d-1-dv6d-1	-1.3506	2.76827	4.11887
	Gng7	1.71618	9.67875	7.96257		Gm10855	-1.35027	5.51831	6.86858
	Pgr15l	1.65096	6.15654	4.50558		Gm6445	-1.34972	3.97127	5.32099
	Abi3bp	1.63355	7.01927	5.38572		Gm25396	-1.34473	5.63039	6.97512
	Rasd2	1.60103	8.37197	6.77094		Steap4	-1.33149	6.87539	8.20688
	Nts	1.5881	7.59401	6.00591		Gm24845	-1.33026	4.45952	5.78978
	Fezf1	1.57476	6.28829	4.71353		Cybb	-1.32067	6.87599	8.19666
	Serpina9	1.56517	5.70008	4.13491		Ly86	-1.30463	7.28806	8.59269
	Syndig1l	1.54769	7.33608	5.78839		Yae1d1	-1.29502	5.94609	7.24111
	Lhx8	1.53263	5.93645	4.40382		Gm22260	-1.29144	3.8677	5.15914
	4933403O08Rik	1.52378	4.79911	3.27533		Gm23181	-1.27745	5.52715	6.8046
	Arhgap36	1.49989	7.15822	5.65833		Hbb-bt	-1.27408	3.69964	4.97372
	Gm25905	1.49567	4.25805	2.76238		Dnah7a	-1.27348	3.59303	4.86651
	Isl1	1.49503	7.0621	5.56707		Chil3	-1.27162	3.51624	4.78786
	mt-Ts2	1.47779	7.2423	5.76451		Rgs1	-1.25943	4.11472	5.37415
	Tac1	1.45356	8.69777	7.24421		Gm23479	-1.25492	1.87951	3.13443
	Pde1b	1.45146	9.73303	8.28157		Gm22843	-1.24778	2.71892	3.9667
	E030019B13Rik	1.43055	5.43846	4.00791		Gm11115	-1.24764	1.70648	2.95412
	Irs4	1.42564	6.1113	4.68566		Vmn2r51	-1.23382	2.23661	3.47043
	Ecel1	1.41713	7.24697	5.82984		Mir743	-1.22743	2.96199	4.18942
	Bex4	1.40953	5.61421	4.20468		Cd52	-1.21444	4.85384	6.06828
	Olfr830	1.40914	4.2858	2.87666		Gm22973	-1.21251	2.5879	3.80041
	Trh	1.40872	6.39589	4.98717		Cd34	-1.20775	6.80483	8.01258
	Calcr	1.40475	6.30111	4.89636		Vmn2r123	-1.20769	2.71862	3.92631
	Rps15	1.36837	5.16775	3.79938		Thbs4	-1.20094	6.11202	7.31296
	Gnal	1.36571	9.15281	7.7871		Olfr111	-1.19689	3.80529	5.00218
	Gpr149	1.36084	6.73154	5.3707		Olfr605	-1.19013	3.14942	4.33955
	Gabrq	1.35133	6.40042	5.04909		Gm10115	-1.18843	6.14365	7.33208
	Slc5a7	1.34429	6.83313	5.48884		Vmn2r85	-1.18275	2.82868	4.01143
	Oxt	1.34336	6.73726	5.3939		H2-Q5	-1.18272	6.29981	7.48253
	Sv2c	1.3286	7.97748	6.64888		Tcl1b5	-1.17155	3.30839	4.47994
	Gabre	1.31874	6.59193	5.27319		Gm13710	-1.16139	3.40103	4.56242
	Rem2	1.31644	6.45204	5.1356		5031426D15Rik	-1.15947	5.43801	6.59748
	Vmn1r157	1.3106	4.77167	3.46107		LOC102641310	-1.15494	3.43145	4.58639
	Lrrc10b	1.27347	6.68217	5.4087		Ms4a4a	-1.14983	4.38124	5.53107
	Pde7b	1.27293	9.72993	8.457		Mir421	-1.14981	3.63805	4.78786
	Nkx2-1	1.27202	5.20979	3.93777		Gm13371	-1.14754	4.14009	5.28763
	Avp	1.27087	7.37887	6.108		Gm23384	-1.13926	2.11061	3.24987
	Sytl5	1.26762	7.42083	6.15321		Mpeg1	-1.13826	8.02632	9.16458
	n-R5s68	1.24588	5.69764	4.45176		Gm26289	-1.13261	4.68292	5.81553
	Dlx6	1.24126	6.7411	5.49984		Olfr1537	-1.10373	2.92352	4.02725
	Npy2r	1.22836	6.70572	5.47736		Vmn1r116	-1.09859	2.59044	3.68903
	Lingo3	1.22536	7.8301	6.60474		Gm20063	-1.09719	5.43402	6.53121
	Traj2	1.22199	3.57651	2.35452		Olfr1061	-1.08945	2.51578	3.60523
	Prkch	1.20741	7.17754	5.97013		Akr1c18	-1.08394	4.22195	5.30589
	Glra2	1.19978	8.68366	7.48388		E330013P04Rik	-1.08025	4.12551	5.20576
	Gpr6	1.1965	7.30432	6.10782		Krtap31-1	-1.07684	3.06998	4.14682
	Dlx5	1.19553	7.55484	6.35931		Gm5512	-1.07665	2.28918	3.36583
	Oacyl	1.19246	5.52067	4.32821		Gm22576	-1.07507	5.99573	7.0708
	Rasgrp2	1.17835	6.16365	4.9853		Gm25552	-1.07469	4.17356	5.24825
	Vmn1r127	1.16828	4.77849	3.61021		Gm5705	-1.0742	4.06339	5.13759
	Gpr83	1.15073	7.73614	6.58541		Gh	-1.07117	5.86846	6.93963
	mt-Tk	1.15067	9.70673	8.55606		Vmn1r17	-1.06407	2.11173	3.1758
	Mir1960	1.14419	4.51302	3.36883		Gm2022	-1.06276	5.08511	6.14787
	mt-Tt	1.14383	5.89744	4.75361		Gm24876	-1.05609	3.30747	4.36356
	Arhgap6	1.114	6.85116	5.73716		Gm26016	-1.05192	3.3765	4.42842
	Gm26073	1.11387	3.24149	2.12762		Igsf6	-1.05192	6.55546	7.60738
	Apol11b	1.11311	3.46434	2.35123		Gm26601	-1.05031	4.26491	5.31522
	Mir328	1.1084	5.50488	4.39648		Nrg3os	-1.05024	5.10959	6.15983
	Mctp1	1.10703	8.97046	7.86343		Mir16-2	-1.04956	3.88873	4.93829
	Nr2f2	1.09166	7.19067	6.09901		Chil1	-1.04784	6.21731	7.26515
	1500035N22Rik	1.09094	7.89244	6.8015		H2-Q8	-1.04417	4.51582	5.55999
	Bcl11b	1.08459	8.55035	7.46576		Mir3070a	-1.03887	3.85926	4.89813
	Gm13152	1.08379	5.38846	4.30467		Hpse	-1.02429	5.63308	6.65737
	Strip2	1.08083	7.66918	6.58835		Lcn2	-1.02246	8.59166	9.61412
	Asb4	1.07589	5.3444	4.26851		Cd109	-1.01988	5.36492	6.3848
	Gm22565	1.0755	5.36295	4.28745		Ifitm3	-1.01609	6.99158	8.00767
	Zfp92	1.07072	4.43507	3.36435		Mnda	-1.01503	4.86218	5.87721
	Tmem158	1.05862	7.87042	6.8118		Gm24839	-1.01485	2.18913	3.20398
	Nmbr	1.05069	6.11291	5.06222		Gm2506	-1.01423	8.31865	9.33288
	Zfp455	1.04968	4.43893	3.38925		Gm2506	-1.01423	8.31865	9.33288
	Iglc3	1.0465	5.66698	4.62048		Gm2506	-1.01423	8.31865	9.33288
	Trpc7	1.0387	6.17848	5.13978		Gm24730	-1.0048	3.46573	4.47053
	E130008D07Rik	1.03437	5.66289	4.62852		Satb2	-1.0021	7.79425	8.79635
	Gm5329	1.02985	3.83596	2.80611		Gm22496	-1.0013	4.92396	5.92526
	Gm15455	1.02653	4.88939	3.86286
	Wfs1	1.02582	8.60849	7.58267
	Sh3rf2	1.02515	6.32077	5.29562
	Smpd3	1.02464	8.25097	7.22633
	Adamts3	1.02257	7.17822	6.15565
	Stk26	1.01997	6.43612	5.41615
	Gm13157	1.01892	4.95205	3.93313
	Ano2	1.01533	6.29293	5.2776
	Gm22743	1.01439	4.23244	3.21805
	Fbxw20	1.00306	3.92835	2.92529

## Sheet: f.fc4.2
	Gene_Symbol	log2FC	HIE+UCB	HIE		Gene_Symbol	log2FC	HIE+UCB	HIE
	Ddx3y	4.39656	9.09076	4.6942		C3	-4.95499	4.4441	9.39909
	Uty	4.34925	7.49124	3.14199		Lcn2	-4.93787	4.67625	9.61412
	Eif2s3y	4.05609	7.89505	3.83896		Xist	-4.90819	3.59106	8.49925
	Kdm5d	4.01777	7.02006	3.00229		Gpnmb	-4.24752	5.60739	9.85491
	Adora2a	3.31652	8.42126	5.10474		Lyz2	-3.96093	5.39407	9.355
	Gm10754	3.05058	8.08888	5.0383		Lilrb4a	-3.69194	3.93825	7.63019
	Drd2	2.94521	8.4858	5.54059		Mpeg1	-3.65177	5.51281	9.16458
	Pde10a	2.79495	9.34216	6.54721		Steap4	-3.62641	4.58047	8.20688
	Penk	2.65442	11.0799	8.42546		Cybb	-3.29025	4.90641	8.19666
	1500004A13Rik	2.65251	6.71815	4.06564		Atp6v0d2	-3.23795	3.32883	6.56678
	Scn4b	2.52689	7.89417	5.36728		Apobec1	-3.07699	4.53034	7.60733
	Rxrg	2.4385	7.17482	4.73632		Spp1	-3.03499	4.7929	7.82789
	Drd1	2.3948	7.83215	5.43735		Ms4a6c	-3.0188	3.74569	6.76449
	Gpr88	2.20783	9.74835	7.54052		Clec7a	-2.79973	3.3181	6.11783
	Actn2	2.16923	7.51595	5.34672		Vim	-2.61475	8.1055	10.7203
	Ppp1r1b	2.14135	8.54471	6.40336		Mmp12	-2.59247	4.10013	6.6926
	Gm22121	2.08168	5.40599	3.32431		Igsf6	-2.59171	5.01567	7.60738
	Rgs9	2.00638	9.45029	7.44391		Ifi204	-2.48443	2.35058	4.83501
	Gpr52	1.96083	8.72267	6.76184		C4b	-2.45323	5.75614	8.20937
	Adcy5	1.89597	9.36137	7.4654		Cd109	-2.41742	3.96738	6.3848
	Rarb	1.84771	7.5599	5.71219		Serping1	-2.39608	4.87804	7.27412
	Gng7	1.78401	9.74658	7.96257		Msr1	-2.3284	3.23827	5.56667
	Gm5329	1.78248	4.58859	2.80611		Tfap2b	-2.28468	3.82048	6.10516
	Olfr904	1.77608	4.55247	2.77639		A2m	-2.28406	5.50451	7.78857
	Rasd2	1.71596	8.4869	6.77094		Rgs1	-2.27626	3.09789	5.37415
	Syndig1l	1.68793	7.47632	5.78839		Mnda	-2.26772	3.60949	5.87721
	Nexn	1.67563	7.50272	5.82709		Ccl3	-2.19942	4.51418	6.7136
	Abi3bp	1.67321	7.05893	5.38572		Ctss	-2.16751	8.97043	11.1379
	Baiap2l1	1.63044	6.47658	4.84614		Anxa1	-2.1207	5.14387	7.26457
	Serpina9	1.56517	5.70008	4.13491		Ifitm3	-2.11697	5.8907	8.00767
	Gm23545	1.45396	3.46014	2.00618		Gm22373	-2.09716	4.34633	6.44349
	Gm25121	1.45191	3.4105	1.95859		Gh	-2.07544	4.86419	6.93963
	Dach1	1.43472	7.41773	5.98301		Gm23181	-2.0732	4.7314	6.8046
	Ndst4	1.43205	6.32916	4.89711		C3ar1	-2.06943	5.26902	7.33845
	Rhox2g	1.42748	4.66169	3.23421		Cd84	-2.05178	4.54883	6.60061
	Vmn1r127	1.42216	5.03237	3.61021		Chil1	-2.0164	5.24875	7.26515
	Klk1b3	1.39617	4.35446	2.95829		Slc43a3	-2.00045	5.06806	7.06851
	mt-Ts2	1.38664	7.15115	5.76451		Ly86	-1.97069	6.622	8.59269
	Gm22341	1.37961	3.94283	2.56322		Glra1	-1.94288	5.09296	7.03584
	Gnal	1.36571	9.15281	7.7871		Mab21l1	-1.92058	4.63737	6.55795
	Gm21797	1.36067	4.27434	2.91367		Lgals1	-1.91632	5.84663	7.76295
	Pde1b	1.35803	9.6396	8.28157		Snhg14	-1.87893	1.9659	3.84483
	Rem2	1.35752	6.49312	5.1356		Cp	-1.87693	6.28814	8.16507
	1500035N22Rik	1.34121	8.14271	6.8015		Gpr65	-1.86746	4.18739	6.05485
	Mctp1	1.33626	9.19969	7.86343		B2m	-1.85663	9.21081	11.0674
	Gm6280	1.32218	4.28286	2.96068		Abca1	-1.84723	7.46113	9.30836
	Pde7b	1.31297	9.76997	8.457		Tyrobp	-1.81734	5.29104	7.10838
	Gm5182	1.29863	3.70821	2.40958		Slc17a6	-1.78831	7.65501	9.44332
	Klrb1	1.27022	5.5428	4.27258		Thbs1	-1.76583	4.89038	6.65621
	Gm24919	1.26189	4.21541	2.95352		Slfn2	-1.75868	4.82396	6.58264
	Rasgrp2	1.24896	6.23426	4.9853		Cd68	-1.73856	6.52324	8.2618
	Gm15092	1.22964	3.8663	2.63666		S1pr3	-1.73798	5.5425	7.28048
	Tac1	1.22078	8.46499	7.24421		Ifi44	-1.73679	5.08268	6.81947
	Gm6897	1.2085	6.17013	4.96163		Serpina3n	-1.72868	7.94245	9.67113
	Gpr6	1.20567	7.31349	6.10782		Gfap	-1.71708	7.55292	9.27
	Adamts3	1.19159	7.34724	6.15565		Ptprc	-1.70783	5.30499	7.01282
	Lrrc10b	1.18538	6.59408	5.4087		Gm23614	-1.70568	3.39364	5.09932
	Olfr830	1.17032	4.04698	2.87666		Cyp1b1	-1.69193	4.85115	6.54308
	Rpl12-ps1	1.1655	4.03502	2.86952		Hpse	-1.66884	4.98853	6.65737
	Bcl11b	1.15243	8.61819	7.46576		Ogn	-1.66615	7.03946	8.70561
	Bex4	1.15185	5.35653	4.20468		Hbb-bt	-1.64631	3.32741	4.97372
	Ano3	1.15068	9.91425	8.76357		Ube2nl	-1.62367	3.77241	5.39608
	Gm23330	1.1502	3.48083	2.33063		Lilr4b	-1.6145	2.51184	4.12634
	mt-Tk	1.13145	9.68751	8.55606		Tcf7l2	-1.60681	6.30966	7.91647
	Klk1b27	1.12727	3.93177	2.8045		H2-K1	-1.59892	5.41841	7.01733
	Lhx8	1.12279	5.52661	4.40382		H2-Q5	-1.59772	5.88481	7.48253
	Strip2	1.12054	7.70889	6.58835		Tagap1	-1.58382	3.624	5.20782
	Gm25905	1.11788	3.88026	2.76238		Gm5705	-1.58151	3.55608	5.13759
	Tgfa	1.11467	6.98938	5.87471		C1qb	-1.58072	7.30506	8.88578
	Gm10945	1.10386	2.83193	1.72807		Iigp1	-1.56662	4.1451	5.71172
	Dlx5	1.10225	7.46156	6.35931		Clec5a	-1.56417	4.24126	5.80543
	Isl1	1.10215	6.66922	5.56707		Gm26487	-1.56408	3.52845	5.09253
	Sv2c	1.08302	7.7319	6.64888		Lgals3bp	-1.56354	6.12913	7.69267
	Gm25899	1.07747	3.44419	2.36672		Plek	-1.53341	6.56694	8.10035
	Gm29692	1.07717	5.03806	3.96089		Olfr724	-1.52933	2.94424	4.47357
	Gm22321	1.06774	2.78963	1.72189		Gm24149	-1.52848	3.93825	5.46673
	Plppr1	1.06728	8.59873	7.53145		Gm5431	-1.5236	2.91788	4.44148
	Gm3604	1.06449	3.31412	2.24963		Trem2	-1.51966	6.44502	7.96468
	Tmem158	1.05862	7.87042	6.8118		Tlr13	-1.50346	5.07167	6.57513
	Gm25032	1.0539	3.75914	2.70524		Tlr8	-1.50158	3.00448	4.50606
	Zfp712	1.05256	6.02957	4.97701		Gm22080	-1.49846	3.32883	4.82729
	Gm4610	1.05235	3.47341	2.42106		Gm25753	-1.48714	3.67512	5.16226
	Slc35d3	1.04972	6.49199	5.44227		Gm22328	-1.48528	3.55213	5.03741
	mt-Tt	1.04936	5.80297	4.75361		Myof	-1.47131	5.17178	6.64309
	Dlx6	1.04355	6.54339	5.49984		9930111J21Rik2	-1.45007	3.89541	5.34548
	Lingo3	1.0427	7.64744	6.60474		Ms4a4a	-1.44882	4.08225	5.53107
	Smpd3	1.0352	8.26153	7.22633		Siglec1	-1.43958	4.27513	5.71471
	Olfr1034	1.02852	4.04079	3.01227		Cd53	-1.43954	6.89629	8.33583
	4933401H06Rik	1.02798	4.34174	3.31376		Ms4a7	-1.4345	3.90417	5.33867
	Sh3rf2	1.02515	6.32077	5.29562		Cd14	-1.43343	5.06222	6.49565
	Rps15	1.02089	4.82027	3.79938		Ms4a6d	-1.43199	4.52844	5.96043
	Tmem200b	1.01721	6.71047	5.69326		Oasl2	-1.41734	4.46039	5.87773
	Ano2	1.01533	6.29293	5.2776		Padi2	-1.41552	6.14999	7.56551
	Stk26	1.00557	6.42172	5.41615		Gm22447	-1.40919	6.39589	7.80508
	Zfp97	1.00404	3.46829	2.46425		Anxa4	-1.40648	5.00836	6.41484
	Gm22347	1.00402	3.53095	2.52693		Saa3	-1.39973	5.03086	6.43059
	Olfr68	1.00182	2.915	1.91318		Cd52	-1.39087	4.67741	6.06828
						Txnip	-1.39037	6.94501	8.33538
						Gm15485	-1.37949	2.71101	4.0905
						Ctsc	-1.37505	6.05588	7.43093
						Thbs4	-1.37326	5.9397	7.31296
						Gm23576	-1.37285	2.71892	4.09177
						Mirlet7f-1	-1.36846	3.43885	4.80731
						Itgax	-1.36566	4.32196	5.68762
						Chil3	-1.36168	3.42618	4.78786
						Mab21l2	-1.35432	4.88838	6.2427
						Ctsd	-1.35056	9.52494	10.8755
						Gm24544	-1.34955	3.44582	4.79537
						Ms4a6b	-1.33579	3.99778	5.33357
						Gm24845	-1.33026	4.45952	5.78978
						Gbp2	-1.3287	4.59246	5.92116
						Gm23462	-1.32826	2.48863	3.81689
						Il7r	-1.32789	4.7735	6.10139
						Tmem106a	-1.32567	4.03828	5.36395
						Gusb	-1.31145	6.35441	7.66586
						Pld4	-1.30708	6.0425	7.34958
						Gm22270	-1.30549	5.95899	7.26448
						Lbp	-1.29945	6.28246	7.58191
						Gm24498	-1.2994	2.37748	3.67688
						Olfr111	-1.29863	3.70355	5.00218
						6720489N17Rik	-1.29409	4.4305	5.72459
						Ch25h	-1.28426	5.11345	6.39771
						Anpep	-1.27993	5.96296	7.24289
						Igfbp7	-1.27775	7.33417	8.61192
						Gm23508	-1.27225	6.22513	7.49738
						Fcgr1	-1.25935	6.24512	7.50447
						Ifit1	-1.25838	4.96675	6.22513
						Cd74	-1.25816	5.45508	6.71324
						Vmn2r55	-1.25668	4.8566	6.11328
						Lcp1	-1.24736	6.27005	7.51741
						Gm6909	-1.2473	3.20934	4.45664
						Mir421	-1.24721	3.54065	4.78786
						Gm23014	-1.24638	2.40099	3.64737
						Vav1	-1.24278	5.0943	6.33708
						Ptpn6	-1.23728	5.85593	7.09321
						Gm25552	-1.2275	4.02075	5.24825
						Rnf213	-1.22733	5.85171	7.07904
						Rdh18-ps	-1.22689	2.2306	3.45749
						Notch2	-1.22096	6.46746	7.68842
						Gm14209	-1.22033	4.45139	5.67172
						C1qc	-1.22005	5.55019	6.77024
						Fyb	-1.21929	4.10604	5.32533
						Anxa2	-1.21817	4.9868	6.20497
						Gm25854	-1.21422	4.12236	5.33658
						Olfr1333	-1.21037	3.41232	4.62269
						Osmr	-1.21001	5.40925	6.61926
						Ctla2b	-1.20659	3.36473	4.57132
						Ifitm2	-1.20547	4.29941	5.50488
						C1qa	-1.20214	7.00088	8.20302
						Plin2	-1.20204	5.64074	6.84278
						Cnn3	-1.20118	8.86078	10.062
						Agt	-1.19932	6.74571	7.94503
						Calb2	-1.19008	6.6167	7.80678
						Igkv6-20	-1.18966	3.39893	4.58859
						Khdc1c	-1.1893	4.83894	6.02824
						Soat1	-1.18338	7.50806	8.69144
						Hexa	-1.18171	7.7993	8.98101
						4930480K15Rik	-1.18041	5.18365	6.36406
						Hal	-1.17801	4.16992	5.34793
						Gm23266	-1.16633	3.90676	5.07309
						Tcstv3	-1.16492	2.97487	4.13979
						Igkv1-132	-1.16144	1.98164	3.14308
						Ifi202b	-1.15865	2.84974	4.00839
						Slc15a3	-1.1574	3.87678	5.03418
						Hba-a1	-1.15477	5.50926	6.66403
						Tnfaip2	-1.15361	4.13831	5.29192
						Adgre1	-1.15153	5.73969	6.89122
						Plscr4	-1.14756	3.9388	5.08636
						Anxa3	-1.14068	6.07011	7.21079
						Olfr1282	-1.13978	2.21689	3.35667
						Gm23311	-1.13925	2.47699	3.61624
						Gm22973	-1.13689	2.66352	3.80041
						Gbp7	-1.13645	5.56939	6.70584
						Mir384	-1.1364	3.45219	4.58859
						H2-Q5	-1.13545	3.46878	4.60423
						Cd180	-1.13264	5.06222	6.19486
						Gm23708	-1.13208	2.05694	3.18902
						Sncg	-1.13091	5.30313	6.43404
						Snord45b	-1.12192	3.74474	4.86666
						Cxcl13	-1.12152	5.28088	6.4024
						Casp1	-1.1207	4.16383	5.28453
						Iqgap1	-1.11973	6.27307	7.3928
						Aqp4	-1.1163	9.13519	10.2515
						Gm25108	-1.11387	4.34388	5.45775
						Aebp1	-1.11301	6.31851	7.43152
						Fxyd1	-1.10711	6.53111	7.63822
						Pros1	-1.10682	5.92144	7.02826
						G530011O06Rik	-1.10601	5.30691	6.41292
						Gm26493	-1.10554	5.45313	6.55867
						Trav9-2	-1.10525	5.05632	6.16157
						Ctsz	-1.10429	8.07464	9.17893
						Gm22248	-1.10344	1.95859	3.06203
						Hba-a2	-1.10344	7.61607	8.71951
						Gm13710	-1.09929	3.46313	4.56242
						Gm12737	-1.09851	3.61964	4.71815
						Mir3473b	-1.09806	2.23077	3.32883
						C230072F16Rik	-1.09607	4.02178	5.11785
						Pcbd1	-1.09455	5.45274	6.54729
						C530044C16Rik	-1.09445	4.90116	5.99561
						Gm10855	-1.09226	5.77632	6.86858
						Gm24226	-1.092	1.7453	2.8373
						Ebf3	-1.09124	4.73134	5.82258
						Ifnab	-1.08604	3.18912	4.27516
						Ctsh	-1.0845	6.24428	7.32878
						Tgm1	-1.08398	5.48753	6.57151
						Gm24552	-1.08367	6.40021	7.48388
						Grn	-1.08229	8.37497	9.45726
						Gm25544	-1.08065	3.39886	4.47951
						E330013P04Rik	-1.08025	4.12551	5.20576
						Clec4a1	-1.07915	3.29382	4.37297
						Slc6a11	-1.06906	9.15028	10.2193
						Gm5637	-1.06607	7.39228	8.45835
						Parp14	-1.06389	4.96926	6.03315
						Mir376b	-1.06307	4.63674	5.69981
						Vmn2r46	-1.06067	3.7274	4.78807
						Vmn2r46	-1.06067	3.7274	4.78807
						Tgfbi	-1.05913	5.80056	6.85969
						Vmn2r51	-1.05784	2.41259	3.47043
						Neat1	-1.05706	6.55583	7.61289
						Nrg3os	-1.05509	5.10474	6.15983
						Mir690	-1.05467	5.56115	6.61582
						Cd63	-1.05352	7.30795	8.36147
						Lgmn	-1.0528	8.20838	9.26118
						Gm24608	-1.04908	3.2961	4.34518
						Anxa5	-1.04782	8.02474	9.07256
						Mir128-1	-1.04674	6.49199	7.53873
						Gm24141	-1.04561	3.91271	4.95832
						Itih3	-1.04542	5.93513	6.98055
						Il13ra1	-1.04401	6.14863	7.19264
						Gm21671	-1.0439	3.98988	5.03378
						Efemp1	-1.04247	6.03657	7.07904
						Mir344e	-1.04196	3.14746	4.18942
						Igkv6-29	-1.04184	2.81997	3.86181
						Dcn	-1.03964	7.36814	8.40778
						Itpkb	-1.03957	6.72885	7.76842
						Pik3ap1	-1.03764	5.91169	6.94933
						Gm14444	-1.03646	4.84702	5.88348
						Dynlrb2	-1.03578	4.67154	5.70732
						Adamtsl3	-1.03553	4.94982	5.98535
						Gm11115	-1.03207	1.92205	2.95412
						P2ry6	-1.03207	5.59293	6.625
						Bbox1	-1.03154	4.65477	5.68631
						Gm23692	-1.03121	5.17202	6.20323
						Gm13569	-1.03092	3.27145	4.30237
						Gm24298	-1.02901	6.36304	7.39205
						Xdh	-1.02653	4.0782	5.10473
						Lipa	-1.02412	7.42465	8.44877
						Zfp36l1	-1.02288	7.40636	8.42924
						Il1a	-1.02239	3.53818	4.56057
						Gm22576	-1.01702	6.05378	7.0708
						Supt4b	-1.01399	2.54111	3.5551
						Mir487b	-1.01359	3.37376	4.38735
						Stat1	-1.01025	6.32432	7.33457
						Dnah7a	-1.00921	3.8573	4.86651
						Mir1970	-1.00658	5.118	6.12458
						Zfp52	-1.00515	3.85361	4.85876
						Gm9312	-1.00507	4.33988	5.34495
						Rassf4	-1.00454	5.64838	6.65292
						Gm22843	-1.00382	2.96288	3.9667
						Gm25410	-1.00188	4.56455	5.56643

## Sheet: f.fc5.2
	Gene_Symbol	log2FC	HIE+UCB+EPO	HIE		Gene_Symbol	log2FC	HIE+UCB+EPO	HIE
	Uty	4.33219	7.47418	3.14199		C3	-5.37834	4.02075	9.39909
	Ddx3y	4.16857	8.86277	4.6942		Xist	-5.08923	3.41002	8.49925
	Kdm5d	3.67186	6.67415	3.00229		Lcn2	-4.82746	4.78666	9.61412
	Eif2s3y	3.66984	7.5088	3.83896		Ttr	-4.72822	7.02006	11.7483
	mt-Ts2	3.4812	9.24571	5.76451		Lyz2	-4.47672	4.87828	9.355
	Adora2a	3.33413	8.43887	5.10474		Lilrb4a	-4.40692	3.22327	7.63019
	mt-Tt	3.16561	7.91922	4.75361		Gpnmb	-4.37926	5.47565	9.85491
	Drd2	2.97889	8.51948	5.54059		Steap4	-3.79667	4.41021	8.20688
	Gm10754	2.88046	7.91876	5.0383		Mpeg1	-3.39481	5.76977	9.16458
	Penk	2.65442	11.0799	8.42546		Atp6v0d2	-3.3757	3.19108	6.56678
	Pde10a	2.64954	9.19675	6.54721		Cybb	-3.29057	4.90609	8.19666
	Scn4b	2.62138	7.98866	5.36728		Apobec1	-3.19076	4.41657	7.60733
	Rxrg	2.41927	7.15559	4.73632		Tmem181b-ps	-3.07423	4.76293	7.83716
	Drd1	2.32159	7.75894	5.43735		C4b	-3.04191	5.16746	8.20937
	Ppp1r1b	2.23219	8.63555	6.40336		Ifi204	-2.83151	2.0035	4.83501
	Gpr88	2.13545	9.67597	7.54052		Spp1	-2.73156	5.09633	7.82789
	mt-Tk	2.04618	10.6022	8.55606		Igsf6	-2.70583	4.90155	7.60738
	Actn2	2.04205	7.38877	5.34672		Clec7a	-2.6729	3.44493	6.11783
	Gm25121	2.0358	3.99439	1.95859		Ms4a6c	-2.66436	4.10013	6.76449
	Baiap2l1	2.0268	6.87294	4.84614		Hbb-bt	-2.64896	2.32476	4.97372
	Rgs9	1.98027	9.42418	7.44391		Vim	-2.57331	8.14694	10.7203
	Adcy5	1.94209	9.40749	7.4654		Rgs1	-2.52989	2.84426	5.37415
	mt-Ty	1.85228	8.13097	6.27869		A2m	-2.49948	5.28909	7.78857
	Gng7	1.84348	9.80605	7.96257		Cd109	-2.49754	3.88726	6.3848
	Rarb	1.78896	7.50115	5.71219		Olfr111	-2.4775	2.52468	5.00218
	Rasd2	1.73525	8.50619	6.77094		Mmp12	-2.2708	4.4218	6.6926
	Syndig1l	1.72092	7.50931	5.78839		Ctss	-2.26366	8.87428	11.1379
	Gm5329	1.71761	4.52372	2.80611		C3ar1	-2.22493	5.11352	7.33845
	Nr4a2	1.69782	8.82975	7.13193		Cd84	-2.13297	4.46764	6.60061
	Gpr52	1.6745	8.43634	6.76184		Tfap2b	-2.12574	3.97942	6.10516
	Gm10717	1.6341	7.89729	6.26319		Msr1	-2.05129	3.51538	5.56667
	Abi3bp	1.63355	7.01927	5.38572		Cp	-1.9754	6.18967	8.16507
	Gm12679	1.62341	4.3011	2.67769		Ms4a6d	-1.95213	4.0083	5.96043
	mt-Tp	1.62048	7.37997	5.75949		Abca1	-1.92434	7.38402	9.30836
	Serpina9	1.56517	5.70008	4.13491		Anxa1	-1.92117	5.3434	7.26457
	mt-Tc	1.52291	7.52363	6.00072		Clec12a	-1.88706	4.84876	6.73582
	Gm10718	1.50817	8.28699	6.77882		Ube2nl	-1.87748	3.5186	5.39608
	Rasgrp2	1.49443	6.47973	4.9853		Gpr65	-1.874	4.18085	6.05485
	Gm25032	1.47124	4.17648	2.70524		Gm6445	-1.84161	3.47938	5.32099
	Gm10717	1.45039	6.86429	5.4139		Nrg3os	-1.82492	4.33491	6.15983
	mt-Ta	1.43997	8.8729	7.43293		Hpse	-1.81843	4.83894	6.65737
	Ndst4	1.43205	6.32916	4.89711		Mirlet7f-1	-1.81388	2.99343	4.80731
	Gm11168	1.42764	6.83189	5.40425		Lbp	-1.81262	5.76929	7.58191
	Rpl12-ps1	1.37368	4.2432	2.86952		Slc17a6	-1.79185	7.65147	9.44332
	Gnal	1.37211	9.15921	7.7871		Saa3	-1.78092	4.64967	6.43059
	Rem2	1.37008	6.50568	5.1356		Mnda	-1.77708	4.10013	5.87721
	H2afy2	1.36832	6.00565	4.63733		Chil1	-1.76669	5.49846	7.26515
	Pde1b	1.35803	9.6396	8.28157		Tcf7l2	-1.76412	6.15235	7.91647
	Gm25865	1.34798	8.74618	7.3982		B2m	-1.75572	9.31172	11.0674
	Gm10715	1.31402	7.33136	6.01734		Ptprc	-1.75189	5.26093	7.01282
	Lrrc10b	1.29567	6.70437	5.4087		S1pr3	-1.74511	5.53537	7.28048
	Dach1	1.29276	7.27577	5.98301		Gm22080	-1.7329	3.09439	4.82729
	Gm10719	1.28022	8.65149	7.37127		Serping1	-1.72766	5.54646	7.27412
	Mir328	1.27802	5.6745	4.39648		Ifitm3	-1.70779	6.29988	8.00767
	Pde7b	1.27293	9.72993	8.457		Gm22469	-1.70483	2.93001	4.63484
	Nexn	1.27129	7.09838	5.82709		Slc43a3	-1.68989	5.37862	7.06851
	Gm22121	1.24447	4.56878	3.32431		Glra1	-1.68179	5.35405	7.03584
	n-R5s65	1.24136	4.82279	3.58143		Gm23614	-1.6723	3.42702	5.09932
	Gm23567	1.2333	5.30764	4.07434		Thbs4	-1.66933	5.64363	7.31296
	Gm25260	1.21645	4.92466	3.70821		Ccl3	-1.66822	5.04538	6.7136
	Gpr6	1.20567	7.31349	6.10782		Plek	-1.65839	6.44196	8.10035
	Bex4	1.20215	5.40683	4.20468		Ctsc	-1.64882	5.78211	7.43093
	9330185C12Rik	1.1761	4.02075	2.84465		Stoml3	-1.62814	4.18655	5.81469
	Gm23531	1.17431	4.37519	3.20088		Gm26487	-1.62125	3.47128	5.09253
	Gm23661	1.15903	3.3898	2.23077		Anxa3	-1.611	5.59979	7.21079
	Traj6	1.15861	6.35791	5.1993		Ly86	-1.60455	6.98814	8.59269
	Sez6	1.15483	9.13563	7.9808		Adgre1	-1.57622	5.315	6.89122
	Sst	1.14838	11.0677	9.91936		Gm25552	-1.57479	3.67346	5.24825
	Lhx8	1.14713	5.55095	4.40382		Iigp1	-1.56662	4.1451	5.71172
	Gm23330	1.14495	3.47558	2.33063		Ifi44	-1.56645	5.25302	6.81947
	Gm23975	1.14197	5.80776	4.66579		Clec5a	-1.55546	4.24997	5.80543
	Bcl11b	1.13548	8.60124	7.46576		Cd53	-1.55371	6.78212	8.33583
	mt-Ts1	1.13037	7.9751	6.84473		Fyb	-1.54374	3.78159	5.32533
	Rhox4f	1.12648	4.30905	3.18257		Dnah7a	-1.5353	3.33121	4.86651
	Sh3rf2	1.12308	6.4187	5.29562		Tlr13	-1.52968	5.04545	6.57513
	Olfr830	1.12155	3.99821	2.87666		Myof	-1.52862	5.11447	6.64309
	Gm14393	1.11124	5.44579	4.33455		Cyp1b1	-1.51819	5.02489	6.54308
	Cisd3	1.10905	5.69764	4.58859		Mab21l1	-1.51595	5.042	6.55795
	Dlx5	1.10894	7.46825	6.35931		Gm10499	-1.51211	4.06851	5.58062
	Mctp1	1.10703	8.97046	7.86343		Pon3	-1.50894	4.51589	6.02483
	LOC102638085	1.10688	3.8258	2.71892		H2-K1	-1.50052	5.51681	7.01733
	Gm9116	1.09979	5.81332	4.71353		Cd180	-1.49489	4.69997	6.19486
	Traj2	1.09371	3.44823	2.35452		Vav1	-1.49424	4.84284	6.33708
	Smpd3	1.09202	8.31835	7.22633		Gh	-1.4931	5.44653	6.93963
	Gm26440	1.09115	7.84052	6.74937		Fcgr1	-1.49052	6.01395	7.50447
	Ighv10-1	1.0905	2.8107	1.7202		Cd68	-1.48843	6.77337	8.2618
	Gm12538	1.08389	5.02961	3.94572		Lgals3bp	-1.48759	6.20508	7.69267
	1500035N22Rik	1.0838	7.8853	6.8015		Trem2	-1.48181	6.48287	7.96468
	Lingo3	1.07273	7.67747	6.60474		Hba-a2	-1.47748	7.24203	8.71951
	Cldn34b1	1.07024	3.83365	2.76341		Gusb	-1.47196	6.1939	7.66586
	Gm5327	1.06541	8.02203	6.95662		Plod2	-1.47068	4.92667	6.39735
	Strip2	1.06451	7.65286	6.58835		H2-Q5	-1.46948	6.01305	7.48253
	Adamts3	1.0636	7.21925	6.15565		Tlr8	-1.46638	3.03968	4.50606
	Isl1	1.06155	6.62862	5.56707		9930111J21Rik2	-1.45158	3.8939	5.34548
	Gm6280	1.06007	4.02075	2.96068		Rassf4	-1.45081	5.20211	6.65292
	Tmem158	1.05862	7.87042	6.8118		1500015O10Rik	-1.44595	4.98182	6.42777
	Gm10800	1.05419	11.532	10.4778		Osmr	-1.4361	5.18316	6.61926
	Gm23587	1.05018	5.24239	4.19221		Cd14	-1.43407	5.06158	6.49565
	Mir1945	1.04904	6.40409	5.35505		Igfbp7	-1.43376	7.17816	8.61192
	Ano7	1.04441	5.38572	4.34131		Slfn2	-1.427	5.15564	6.58264
	Gm26400	1.04047	3.26157	2.2211		Gm24853	-1.42676	4.76524	6.192
	Inf2	1.02952	7.61397	6.58445		Padi2	-1.40192	6.16359	7.56551
	Klrb1	1.02778	5.30036	4.27258		Gm24845	-1.40181	4.38797	5.78978
	Gm22892	1.02685	7.49943	6.47258		E330013P04Rik	-1.40067	3.80509	5.20576
	Kcnip2	1.02616	8.18253	7.15637		Lcp1	-1.39944	6.11797	7.51741
	Prss56	1.02554	6.26067	5.23513		Lect1	-1.39508	4.85486	6.24994
	Ano2	1.01533	6.29293	5.2776		Cd52	-1.39087	4.67741	6.06828
	Gm23326	1.01515	4.0313	3.01615		Lilr4b	-1.38591	2.74043	4.12634
	Sv2c	1.01407	7.66295	6.64888		Msn	-1.38318	7.00797	8.39115
	Gm3579	1.01151	7.95702	6.94551		Ch25h	-1.37977	5.01794	6.39771
	Gm42035	1.01151	7.95702	6.94551		S100a6	-1.37247	5.84871	7.22118
	Gm3579	1.01151	7.95702	6.94551		Mamdc2	-1.37223	5.2853	6.65753
	Gm42035	1.01151	7.95702	6.94551		Gm23500	-1.36948	3.06653	4.43601
	Olfr331	1.01062	3.98814	2.97752		C230072F16Rik	-1.36405	3.7538	5.11785
	Wfs1	1.00975	8.59242	7.58267		Gm3543	-1.35474	4.06271	5.41745
	Gm10143	1.00824	5.39042	4.38218		Serpina3n	-1.34537	8.32576	9.67113
	Hist1h2aa	1.00713	5.68735	4.68022		Platr2	-1.3334	2.58654	3.91994
	Kcnj4	1.00105	7.90631	6.90526		Tyrobp	-1.32595	5.78243	7.10838
						Gm23508	-1.31681	6.18057	7.49738
						Ctsh	-1.31606	6.01272	7.32878
						Txnip	-1.30775	7.02763	8.33538
						Anxa4	-1.30649	5.10835	6.41484
						Itgax	-1.30479	4.38283	5.68762
						Ms4a7	-1.30225	4.03642	5.33867
						C1qb	-1.29925	7.58653	8.88578
						Gm23947	-1.2983	3.88726	5.18556
						1700094D03Rik	-1.29563	4.88632	6.18195
						Il7r	-1.29369	4.8077	6.10139
						Cd9	-1.29101	7.77879	9.0698
						Tgm1	-1.28579	5.28572	6.57151
						Chil3	-1.27162	3.51624	4.78786
						Vmn2r123	-1.2673	2.65901	3.92631
						Capsl	-1.25335	5.32873	6.58208
						4930522L14Rik	-1.25274	5.03469	6.28743
						1810037I17Rik	-1.25212	6.91507	8.16719
						Enkur	-1.24193	4.38553	5.62746
						4930419G24Rik	-1.23671	2.93697	4.17368
						Gm5637	-1.23621	7.22214	8.45835
						Cnn3	-1.23593	8.82603	10.062
						Siglec1	-1.22569	4.48902	5.71471
						Agt	-1.21472	6.73031	7.94503
						Iqgap1	-1.21379	6.17901	7.3928
						Gm23181	-1.21216	5.59244	6.8046
						Klhl6	-1.21026	4.88897	6.09923
						Snap23	-1.20749	6.14585	7.35334
						Ms4a4a	-1.20508	4.32599	5.53107
						Gm24630	-1.20122	4.57195	5.77317
						Tm4sf1	-1.19822	5.43624	6.63446
						Oasl2	-1.19747	4.68026	5.87773
						C1qa	-1.19362	7.0094	8.20302
						Khdc1c	-1.1893	4.83894	6.02824
						Slc15a3	-1.18549	3.84869	5.03418
						Lgals1	-1.18389	6.57906	7.76295
						Fam216b	-1.18211	5.56707	6.74918
						2610305D13Rik	-1.1766	3.4968	4.6734
						Ccdc82	-1.17659	5.57703	6.75362
						Rnf213	-1.17279	5.90625	7.07904
						Sat1	-1.16759	7.4494	8.61699
						Ptpn6	-1.16701	5.9262	7.09321
						Gm21411	-1.16588	1.78159	2.94747
						Gm25854	-1.1601	4.17648	5.33658
						Tnfaip2	-1.15361	4.13831	5.29192
						Plau	-1.15207	5.08736	6.23943
						Cd63	-1.14999	7.21148	8.36147
						Calb2	-1.14807	6.65871	7.80678
						Snord98	-1.14789	4.38842	5.53631
						Slc16a1	-1.14674	7.68684	8.83358
						Rnaset2a	-1.14442	8.25282	9.39724
						Cyth4	-1.1435	6.38029	7.52379
						Cdk5rap2	-1.14239	5.33672	6.47911
						Gfap	-1.1422	8.1278	9.27
						Gm22260	-1.14097	4.01817	5.15914
						Vmn2r51	-1.13796	2.33247	3.47043
						Rock1	-1.13755	7.60504	8.74259
						Glipr1	-1.12765	4.76494	5.89259
						Lipa	-1.12725	7.32152	8.44877
						Snhg14	-1.12545	2.71938	3.84483
						Ctsd	-1.12323	9.75227	10.8755
						Eif2ak2	-1.12084	5.09153	6.21237
						Ctsz	-1.11781	8.06112	9.17893
						Gm22373	-1.11683	5.32666	6.44349
						Gm23435	-1.11465	2.20343	3.31808
						Gm15397	-1.11325	3.32506	4.43831
						Gm8979	-1.11302	4.77189	5.88491
						Mir669m-1	-1.1119	4.26029	5.37219
						Traj35	-1.11175	3.684	4.79575
						Ly9	-1.10894	5.18123	6.29017
						Erap1	-1.10481	5.74238	6.84719
						Pros1	-1.1046	5.92366	7.02826
						Gm23535	-1.10424	2.27641	3.38065
						Gm22843	-1.0995	2.8672	3.9667
						Gm13710	-1.09929	3.46313	4.56242
						Ifit1	-1.0928	5.13233	6.22513
						6720489N17Rik	-1.09112	4.63347	5.72459
						Hal	-1.09037	4.25756	5.34793
						Gm13691	-1.09007	6.74994	7.84001
						Gm13691	-1.09007	6.74994	7.84001
						Gm13695	-1.09007	6.74994	7.84001
						Gm13691	-1.09007	6.74994	7.84001
						Gm13691	-1.09007	6.74994	7.84001
						Gm13691	-1.09007	6.74994	7.84001
						Gm13691	-1.09007	6.74994	7.84001
						Kl	-1.08406	5.9295	7.01356
						LOC105246141	-1.08003	3.63683	4.71686
						Slc6a11	-1.07819	9.14115	10.2193
						Aqp4	-1.0771	9.17439	10.2515
						Cfap43	-1.07252	3.90756	4.98008
						Anpep	-1.067	6.17589	7.24289
						Hexb	-1.06691	9.17245	10.2394
						Mab21l2	-1.06575	5.17695	6.2427
						Vmn1r17	-1.06407	2.11173	3.1758
						Plin2	-1.06014	5.78264	6.84278
						Cpne3	-1.05923	6.0345	7.09373
						Snord4a	-1.05743	3.9462	5.00363
						Pld4	-1.05705	6.29253	7.34958
						Dnajc21	-1.05596	6.93717	7.99313
						Gm22882	-1.05593	5.38572	6.44165
						Il2rg	-1.05458	4.13549	5.19007
						Hrsp12	-1.05175	8.28636	9.33811
						AB010352	-1.04858	4.62973	5.67831
						Gm9507	-1.04754	4.97944	6.02698
						Gm24142	-1.04645	2.10242	3.14887
						Gm22270	-1.04586	6.21862	7.26448
						Tlr7	-1.04571	4.87045	5.91616
						Gm11115	-1.04566	1.90846	2.95412
						Chrna3	-1.04247	4.92923	5.9717
						Itpkb	-1.04167	6.72675	7.76842
						Angpt1	-1.04097	5.80047	6.84144
						Spata18	-1.04097	4.88832	5.92929
						Adam4	-1.03987	3.43579	4.47566
						Maats1	-1.03593	4.43183	5.46776
						Havcr2	-1.03582	4.2499	5.28572
						Gm22883	-1.03312	3.96051	4.99363
						Ms4a6b	-1.03268	4.30089	5.33357
						Zfp953	-1.03087	3.34535	4.37622
						Gm22578	-1.02937	6.08339	7.11276
						Vwa5a	-1.02864	6.56525	7.59389
						Cd74	-1.02805	5.68519	6.71324
						Ppil6	-1.02664	5.69409	6.72073
						Ahnak2	-1.02651	4.36936	5.39587
						Grn	-1.02434	8.43292	9.45726
						Srebf1	-1.02429	6.22243	7.24672
						Gm6525	-1.02344	4.83894	5.86238
						Hist1h2ab	-1.02274	3.61649	4.63923
						Gm25278	-1.02135	6.28696	7.30831
						Ak7	-1.02038	5.15563	6.17601
						A230006K03Rik	-1.01951	5.52899	6.5485
						Tcstv3	-1.018	3.12179	4.13979
						Cd48	-1.01735	4.06379	5.08114
						Rnu6-ps2	-1.01358	5.02507	6.03865
						Zfhx4	-1.0115	6.24319	7.25469
						Gm5705	-1.01122	4.12637	5.13759
						Gpr137b	-1.01062	5.59301	6.60363
						Gm8909	-1.00498	3.34949	4.35447
						Il13ra1	-1.00493	6.18771	7.19264
						Gm21188	-1.00443	5.1931	6.19753
						Plce1	-1.00283	6.2636	7.26643
						Gm5431	-1.00193	3.43955	4.44148
						Smc4	-1.00124	5.50085	6.50209

## Sheet: f.fc5.3
	Gene_Symbol	log2FC	HIE+UCB+EPO	HIE+EPO		Gene_Symbol	log2FC	HIE+UCB+EPO	HIE+EPO
	Uty	4.30308	7.47418	3.1711		Pmch	-5.10138	4.35469	9.45607
	Ddx3y	3.72138	8.86277	5.14139		Pomc	-4.8965	4.77158	9.66808
	Eif2s3y	3.23763	7.5088	4.27117		Xist	-4.77052	3.41002	8.18054
	Kdm5d	3.08323	6.67415	3.59092		Ttr	-4.68468	7.02006	11.7047
	Gm3579	2.90166	7.95702	5.05536		Lilrb4a	-4.29366	3.22327	7.51693
	Gm42035	2.90166	7.95702	5.05536		Gpnmb	-4.04428	5.47565	9.51993
	Gm3579	2.90166	7.95702	5.05536		C3	-3.99784	4.02075	8.01859
	Gm42035	2.90166	7.95702	5.05536		Lyz2	-3.91851	4.87828	8.79679
	mt-Tt	2.02178	7.91922	5.89744		Lcn2	-3.805	4.78666	8.59166
	Baiap2l1	2.00768	6.87294	4.86526		Atp6v0d2	-3.3036	3.19108	6.49468
	mt-Ts2	2.00341	9.24571	7.2423		Tmem181b-ps	-2.96422	4.76293	7.72715
	Gm10718	1.90621	8.28699	6.38078		Apobec1	-2.63424	4.41657	7.05081
	Gm25121	1.79679	3.99439	2.1976		Steap4	-2.46518	4.41021	6.87539
	Gm10717	1.68558	7.89729	6.21171		1500004A13Rik	-2.46066	4.09345	6.55411
	Gm10719	1.67995	8.65149	6.97154		Clec7a	-2.36272	3.44493	5.80765
	Gm11168	1.66448	6.83189	5.16741		Spp1	-2.3125	5.09633	7.40883
	Gm10717	1.55988	6.86429	5.30441		Ifi204	-2.29185	2.0035	4.29535
	Gm10715	1.47669	7.33136	5.85467		Mpeg1	-2.25655	5.76977	8.02632
	Klk1b26	1.43817	4.49813	3.05996		Stoml3	-2.07664	4.18655	6.26319
	Gm24552	1.39318	6.74696	5.35378		Cybb	-1.9699	4.90609	6.87599
	Nr4a2	1.375	8.82975	7.45475		Mmp12	-1.9442	4.4218	6.366
	Exph5	1.35667	6.65727	5.3006		Vim	-1.87784	8.14694	10.0248
	Gm23531	1.33004	4.37519	3.04515		Pgr15l	-1.81289	4.34365	6.15654
	Gm8300	1.31004	5.07504	3.765		Calb2	-1.79494	6.65871	8.45365
	Akr1c18	1.28653	5.50848	4.22195		A2m	-1.75418	5.28909	7.04327
	Gm10719	1.2861	6.26051	4.97441		Ms4a6d	-1.6824	4.0083	5.6907
	Gm25260	1.26632	4.92466	3.65834		Slitrk6	-1.67189	5.36946	7.04135
	Gm22263	1.24626	4.43615	3.18989		Saa3	-1.66027	4.64967	6.30994
	Satb2	1.23732	9.03157	7.79425		Lilr4b	-1.65903	2.74043	4.39946
	Rasl11b	1.20902	8.61125	7.40223		Gm26110	-1.65462	7.27837	8.93299
	Gm23330	1.19307	3.47558	2.28251		Rnu1b6	-1.65462	7.27837	8.93299
	n-R5s62	1.18806	4.73501	3.54695		Rnu1b1	-1.65462	7.27837	8.93299
	n-R5s7	1.17724	4.00784	2.8306		Rnu1b6	-1.65462	7.27837	8.93299
	Gm10800	1.17247	11.532	10.3595		Gm25890	-1.65462	7.27837	8.93299
	Sema7a	1.14928	8.66661	7.51733		Rnu1b1	-1.65462	7.27837	8.93299
	Bhmt-ps1	1.14712	4.61586	3.46874		Rnu1b6	-1.65462	7.27837	8.93299
	mt-Ty	1.13346	8.13097	6.99751		Gm25890	-1.65462	7.27837	8.93299
	Necab3	1.12551	6.94868	5.82317		Gm22042	-1.65462	7.27837	8.93299
	Gm11549	1.12004	7.14819	6.02815		Igsf6	-1.65391	4.90155	6.55546
	Gm9765	1.10072	6.27595	5.17523		Gm22469	-1.64942	2.93001	4.57943
	Gm23661	1.06684	3.3898	2.32296		C4b	-1.63846	5.16746	6.80592
	Gm10719	1.06648	5.25916	4.19268		Anxa3	-1.62727	5.59979	7.22706
	2810047C21Rik1	1.0617	4.0903	3.0286		Lbp	-1.61703	5.76929	7.38632
	Slc30a3	1.05353	8.64654	7.59301		Gfap	-1.61044	8.1278	9.73824
	mt-Tp	1.0507	7.37997	6.32927		Slc17a6	-1.5888	7.65147	9.24027
	C4a	1.0438	4.45849	3.41469		Msr1	-1.5773	3.51538	5.09268
	Gm24876	1.02918	4.33665	3.30747		Anxa1	-1.57666	5.3434	6.92006
	Traj12	1.02188	5.01686	3.99498		Cd36	-1.53596	4.50016	6.03612
	Gm20063	1.01935	6.45337	5.43402		Gabre	-1.52624	5.06569	6.59193
						1810037I17Rik	-1.52079	6.91507	8.43586
						Cd109	-1.47766	3.88726	5.36492
						Mirlet7f-1	-1.46491	2.99343	4.45834
						Dgkk	-1.46063	5.75572	7.21635
						Agt	-1.4065	6.73031	8.13681
						Zic1	-1.40573	6.69777	8.1035
						C3ar1	-1.39813	5.11352	6.51165
						Gpr137b	-1.39739	5.59301	6.9904
						AW551984	-1.37999	7.03367	8.41366
						Calml4	-1.37975	5.05233	6.43208
						Hbb-bt	-1.37488	2.32476	3.69964
						Csf2rb2	-1.36212	3.62321	4.98533
						Arhgap36	-1.35669	5.80153	7.15822
						Chrm5	-1.35391	3.81637	5.17028
						Gabrq	-1.34687	5.05355	6.40042
						Cd68	-1.33833	6.77337	8.1117
						Ctss	-1.33502	8.87428	10.2093
						Asb4	-1.30884	4.03556	5.3444
						Prlr	-1.30799	4.19406	5.50205
						Pcbd1	-1.30262	6.11892	7.42154
						Abca1	-1.29624	7.38402	8.68026
						Gm24561	-1.28422	1.98715	3.27137
						Igsf1	-1.28169	5.59555	6.87724
						Gm4988	-1.28106	4.63567	5.91673
						Olfr111	-1.28061	2.52468	3.80529
						Rgs1	-1.27046	2.84426	4.11472
						Itih3	-1.27022	6.17077	7.44099
						S100a6	-1.26982	5.84871	7.11853
						Epb41l4a	-1.26923	5.049	6.31823
						Gpr65	-1.26725	4.18085	5.4481
						Cp	-1.26371	6.18967	7.45338
						Gm24853	-1.26324	4.76524	6.02848
						Clec12a	-1.25282	4.84876	6.10158
						Resp18	-1.25193	7.39051	8.64244
						Gm22743	-1.24618	2.98626	4.23244
						LOC102633627	-1.2415	6.69754	7.93904
						Platr2	-1.23706	2.58654	3.8236
						Ube2nl	-1.22928	3.5186	4.74788
						Ly6a	-1.22042	6.24212	7.46254
						Mndal	-1.18846	2.47128	3.65974
						Rnaset2a	-1.17721	8.25282	9.43003
						Oacyl	-1.17349	4.34718	5.52067
						Gm26073	-1.16577	2.07572	3.24149
						1700094D03Rik	-1.16557	4.88632	6.05189
						Prkcd	-1.16202	6.19141	7.35343
						Cks2	-1.1614	2.96331	4.12471
						Gm12891	-1.1614	2.96331	4.12471
						Cks2	-1.1614	2.96331	4.12471
						Msn	-1.1587	7.00797	8.16667
						5830417I10Rik	-1.15484	4.32385	5.47869
						Zfhx4	-1.15321	6.24319	7.3964
						Cd84	-1.15319	4.46764	5.62083
						Ptprc	-1.14955	5.26093	6.41048
						Mmp3	-1.14391	3.41924	4.56315
						Gm24701	-1.13886	3.40394	4.5428
						Oxt	-1.13496	5.6023	6.73726
						Ahi1	-1.13462	8.92582	10.0604
						Tcf7l2	-1.12845	6.15235	7.2808
						Cd9	-1.12793	7.77879	8.90672
						Gm12657	-1.12372	2.06758	3.1913
						Myof	-1.11889	5.11447	6.23336
						Lcp1	-1.11678	6.11797	7.23475
						Ms4a6c	-1.11269	4.10013	5.21282
						Ccl3	-1.10454	5.04538	6.14992
						9930111J21Rik2	-1.10352	3.8939	4.99742
						Vmn1r157	-1.10274	3.66893	4.77167
						Irs4	-1.09789	5.01341	6.1113
						Pnma3	-1.09015	6.03581	7.12596
						Hmgn5	-1.08536	4.91664	6.002
						Tma16	-1.08447	4.77501	5.85948
						Plce1	-1.08439	6.2636	7.34799
						Slc18a2	-1.08096	4.88555	5.96651
						Gusb	-1.0778	6.1939	7.2717
						Glra1	-1.07746	5.35405	6.43151
						Gabrg1	-1.07638	7.78349	8.85987
						Baiap3	-1.07522	6.24059	7.31581
						n-R5s77	-1.07418	3.88527	4.95945
						Rnaset2b	-1.06944	8.33651	9.40595
						Gm24142	-1.06937	2.10242	3.17179
						Ccdc82	-1.06873	5.57703	6.64576
						Gm23947	-1.06791	3.88726	4.95517
						Trhr	-1.06151	5.55872	6.62023
						Gsn	-1.06085	7.6934	8.75425
						Peg3os	-1.05856	7.97726	9.03582
						Gm24588	-1.05568	5.84999	6.90567
						Slc6a11	-1.0545	9.14115	10.1957
						Gm22808	-1.05347	3.08961	4.14308
						Plek	-1.0492	6.44196	7.49116
						Kl	-1.04745	5.9295	6.97695
						Vat1	-1.04585	6.47142	7.51727
						Gm24349	-1.04433	2.24417	3.2885
						Gpr165	-1.0441	7.47326	8.51736
						Cd63	-1.0379	7.21148	8.24938
						Cd180	-1.03727	4.69997	5.73724
						Gm26487	-1.03593	3.47128	4.50721
						Trem2	-1.03407	6.48287	7.51694
						Mt3	-1.03082	8.09923	9.13005
						Gpx3	-1.02841	5.80964	6.83805
						Gm25905	-1.02752	3.23053	4.25805
						Itpkb	-1.02522	6.72675	7.75197
						Rsph3a	-1.02108	5.37971	6.40079
						AB010352	-1.01664	4.62973	5.64637
						Gkap1	-1.01603	5.96888	6.98491
						Gprasp2	-1.0156	8.29306	9.30866
						Tmem255a	-1.01549	7.44785	8.46334
						Serping1	-1.01291	5.54646	6.55937
						Gm5637	-1.01251	7.22214	8.23465
						Pon3	-1.01133	4.51589	5.52722
						Glp1r	-1.01084	6.19458	7.20542
						Klk1b7-ps	-1.00544	2.93877	3.94421
						Zfp955a	-1.00235	5.34678	6.34913
						Capsl	-1.00227	5.32873	6.331
						S1pr3	-1.00208	5.53537	6.53745

## Sheet: f.fc5.4
	Gene_Symbol	log2FC	HIE+UCB+EPO	HIE+UCB		Gene_Symbol	log2FC	HIE+UCB+EPO	HIE+UCB
	Gm10718	2.40867	8.28699	5.87832		Ttr	-4.38459	7.02006	11.4047
	Gm10717	2.31605	7.89729	5.58124		Tmem181b-ps	-3.17362	4.76293	7.93655
	Gm10717	2.29517	6.86429	4.56912		1500004A13Rik	-2.6247	4.09345	6.71815
	Gm10715	2.18346	7.33136	5.1479		Olfr904	-2.21963	2.33284	4.55247
	mt-Tt	2.11625	7.91922	5.80297		1810037I17Rik	-1.81601	6.91507	8.73108
	mt-Ts2	2.09456	9.24571	7.15115		Gm5182	-1.5763	2.13191	3.70821
	Gm10719	1.88881	8.65149	6.76268		Gm3543	-1.31834	4.06271	5.38105
	Mir3473b	1.83582	4.06659	2.23077		Gm24853	-1.25287	4.76524	6.01811
	Gm11168	1.78616	6.83189	5.04573		Rsl1	-1.2118	3.00377	4.21557
	mt-Ty	1.5597	8.13097	6.57127		Olfr111	-1.17887	2.52468	3.70355
	Gm10717	1.55107	6.32927	4.7782		Rhox2g	-1.15315	3.50854	4.66169
	Gm10800	1.48293	11.532	10.049		Gzmf	-1.1342	3.05863	4.19283
	Gm10719	1.42739	6.26051	4.83312		Ap3s1-ps2	-1.12951	5.43047	6.55998
	Olfr331	1.36226	3.98814	2.62588		Zfp457	-1.12587	3.91313	5.039
	Gm13238	1.36012	3.95905	2.59893		Gm16357	-1.1154	2.40084	3.51624
	Olfr724	1.34361	4.28785	2.94424		Gm24075	-1.08195	2.13302	3.21497
	mt-Ta	1.32718	8.8729	7.54572		Gm22341	-1.0675	2.87533	3.94283
	Snord111	1.29572	7.56761	6.27189		Gm22827	-1.06638	2.2081	3.27448
	Gm22328	1.28512	4.83725	3.55213		Gm23947	-1.05597	3.88726	4.94323
	Snord68	1.26405	8.92424	7.66019		Gm22469	-1.04949	2.93001	3.9795
	Gm10719	1.24744	5.25916	4.01172		AB010352	-1.04858	4.62973	5.67831
	Gm26327	1.24408	4.93493	3.69085		Gm9797	-1.0399	5.98424	7.02414
	Gm24620	1.23632	7.19261	5.95629		Gm25518	-1.02544	2.21463	3.24007
	Snord110	1.22343	10.2636	9.04014		Zfp97	-1.01936	2.44893	3.46829
	Gm25260	1.21645	4.92466	3.70821		Stoml3	-1.01891	4.18655	5.20546
	Snord12	1.20198	7.9939	6.79192		Olfr1330	-1.01758	4.63184	5.64942
	1500012F01Rik	1.20003	7.04457	5.84454		Gm24651	-1.01242	2.99577	4.00819
	Gm23531	1.17431	4.37519	3.20088		Gm23545	-1.00873	2.45141	3.46014
	Hist2h4	1.16989	5.03447	3.86458		Hbb-bt	-1.00265	2.32476	3.32741
	Gm23344	1.1661	7.7951	6.629
	Igkv6-20	1.16548	4.56441	3.39893
	Snord82	1.16435	9.9633	8.79895
	Gm24089	1.16246	10.9258	9.76331
	Gm24089	1.16246	10.9258	9.76331
	mt-Tp	1.15961	7.37997	6.22036
	Gm20695	1.11166	4.90417	3.79251
	mt-Tc	1.10667	7.52363	6.41696
	Snord34	1.10594	5.95011	4.84417
	n-R5s127	1.08903	7.17667	6.08764
	Mir487b	1.07913	4.45289	3.37376
	Snord55	1.07725	9.08964	8.01239
	Snord70	1.05211	7.18016	6.12805
	Gm22980	1.04633	6.41224	5.36591
	Gm26135	1.03828	8.19898	7.1607
	Gm26135	1.03828	8.19898	7.1607
	Snord1b	1.03168	8.37768	7.346
	n-R5s151	1.0292	10.3946	9.36535
	Snord83b	1.02579	7.28312	6.25733
	Gm23926	1.01479	4.45289	3.4381
